# Supplementary material for: Prevalence of soil-transmitted helminths infection and associated risk factors among residents of Jigjiga town, Somali region, Eastern Ethiopia
Source: PLoS One. 2025 Jan 30;20(1):e0317829. doi: 10.1371/journal.pone.0317829 (PMC11781731; doi:10.1371/journal.pone.0317829)
Supplement: S1 File — (XLSX) [file pone.0317829.s001.xlsx]

## Sheet: updated STH Spss26 Copy
QrN	Respo_codee	DT_inrev	Kebe	rAge	Gen	Mar_stat	Pt_resid	Male_numr	Fem_no	T_famSiz	ED_stat	Occ_Stat	hh_flor	house_typ	no_sleepingRoms	Own_house	car	sofa	mattrs	Bed_blankt	bicycle	motercy	TV	DVD_CD_player	frig	stove	electric_mita	wash_mach	Table_chair	Mob_phone	fixedline_phone	computr	video_cam	Digital_cam	bajaj	gas_stove	radi_tap_recor	shelf	dom_animal	hands_wash_before_meal	frequ_hands_before_meal	hand_wash_after_visit_toilet	frequ_hand_washing_after_toilet	Washing_veget_fruits_before_consuming	frequ_washing_vegeta_fruits_before_meal	stat_fingnails	stat_shoes_wearing	frequ_shoe_wearing	washing_hand_after_contactwith_soil
1	"r001"	2015-06-10	5	38	1	2	1	2	5	7	4	3	1	2	3	2	1	1	1	1	2	2	2	2	2	2	2	2	2	1	2	2	2	2	2	2	2	2	2	1	1	1	2	1	1	1	1	2	1
2	"r002"	2015-06-10	5	9	1	1	1	3	3	6	2	5	2	2	2	1	2	2	1	1	2	2	1	2	2	2	1	1	2	1	2	1	2	2	1	2	2	1	2	1	1	1	1	1	1	1	1	1	1
3	"r003"	2015-06-10	5	20	2	2	1	4	2	6	2	6	1	1	1	2	2	2	1	1	2	2	1	1	1	1	2	2	2	1	2	2	2	2	2	2	2	2	2	1	1	1	1	1	1	1	1	1	1
4	"r004"	2015-06-10	5	34	1	2	1	2	4	7	4	2	2	2	2	1	2	2	1	1	2	1	1	2	1	1	2	2	2	1	2	2	2	2	1	2	2	2	2	1	2	2	#NULL!	2	#NULL!	2	1	1	1
5	"r005"	2015-06-10	5	10	1	1	1	4	4	8	2	5	2	2	2	2	2	2	1	1	2	2	1	2	1	2	2	2	2	1	2	2	2	2	1	2	1	2	2	1	1	1	2	2	#NULL!	1	1	1	1
6	"r006"	2015-06-10	5	48	2	4	1	1	2	3	5	3	2	2	3	1	2	2	1	1	2	2	2	2	1	2	2	2	2	1	2	2	2	2	2	2	2	2	2	1	2	1	1	1	2	2	1	1	1
7	"r007"	2015-06-10	5	8	1	1	1	2	2	4	2	5	1	1	1	2	2	2	1	1	1	2	1	1	2	2	2	2	2	1	2	2	2	2	2	2	2	2	2	1	1	1	1	1	1	2	1	1	1
8	"r008"	2015-06-10	5	33	1	2	1	5	3	9	5	4	2	2	3	1	1	1	1	1	2	2	2	2	2	2	2	2	2	1	2	2	2	2	2	2	2	2	2	1	2	1	1	1	1	1	1	1	1
9	"r009"	2015-06-10	5	22	1	2	1	2	1	3	3	4	1	1	1	2	2	2	1	1	2	2	1	1	2	2	2	2	1	2	2	2	2	2	2	2	2	2	2	1	1	1	2	1	1	1	1	1	1
10	"r010"	2015-06-10	5	14	2	1	1	3	4	7	3	5	2	2	2	1	1	2	1	1	2	1	2	2	1	2	2	2	2	1	2	2	2	2	2	2	2	2	2	1	1	1	1	1	1	2	1	1	1
11	"r011"	2015-06-10	5	7	1	1	1	2	3	5	1	7	1	3	3	1	2	2	1	1	2	2	1	2	2	1	2	2	2	1	2	1	1	2	1	2	2	2	2	2	#NULL!	1	1	1	1	1	1	1	1
12	"r012"	2015-06-10	5	9	1	1	1	6	5	11	2	5	1	1	3	1	2	2	1	1	2	2	2	2	2	2	2	2	2	2	2	2	2	2	2	2	2	2	2	1	2	1	1	1	2	1	1	1	1
13	"r013"	2015-06-10	5	28	2	2	1	3	2	5	5	1	2	2	2	2	2	2	1	1	2	2	2	2	2	2	2	2	2	2	2	2	2	2	2	2	2	2	2	1	1	1	1	1	1	1	1	1	1
14	"r014"	2015-06-11	5	19	1	1	1	3	1	4	2	5	1	1	1	2	2	2	1	1	2	2	2	2	2	2	2	2	2	1	2	2	2	2	2	2	2	2	2	1	1	1	2	2	#NULL!	1	1	1	1
15	"r015"	2015-06-11	5	36	1	2	1	2	1	3	5	4	2	1	2	1	2	2	1	1	1	1	1	1	2	1	2	2	2	1	2	2	2	2	2	2	2	2	2	1	1	1	1	1	1	2	1	1	1
16	"r016"	2015-06-11	5	26	2	2	1	3	2	5	2	2	2	2	4	2	2	2	1	1	2	2	1	2	2	2	2	1	2	2	2	2	2	2	2	2	2	2	2	1	1	1	1	1	1	2	1	1	1
17	"r017"	2015-06-11	5	4	1	1	1	2	1	4	1	7	1	1	2	1	2	2	1	1	2	2	1	2	2	2	2	2	2	2	2	2	2	2	2	2	2	2	2	2	#NULL!	2	#NULL!	2	#NULL!	2	1	1	1
20	"r020"	2015-06-11	5	30	1	2	1	2	2	4	5	1	1	1	2	1	2	1	1	1	1	2	1	1	1	1	2	2	2	1	2	2	2	2	2	2	2	2	2	1	1	1	1	1	2	2	1	1	1
21	"r021"	2015-06-11	5	4	2	1	1	2	2	4	1	7	2	2	1	1	2	2	1	1	2	1	1	2	1	1	1	2	2	1	2	2	1	2	1	1	2	2	2	1	2	1	2	1	1	2	1	1	1
18	"r018"	2015-06-11	5	11	1	1	1	3	3	6	2	5	2	2	2	1	2	2	2	2	2	2	2	2	2	2	2	2	2	2	2	2	2	2	2	2	2	2	2	1	1	2	#NULL!	1	1	1	1	1	1
19	"r019"	2015-06-12	5	10	1	1	1	2	1	3	2	5	2	1	1	1	2	2	1	1	2	2	1	2	2	2	2	2	2	1	2	2	2	2	1	2	2	2	2	1	2	1	2	1	1	1	1	1	1
22	"r022"	2015-06-12	5	45	2	2	1	4	2	6	5	6	2	2	4	1	2	2	1	1	2	2	1	1	1	1	2	2	2	1	2	2	2	2	2	2	2	2	2	1	2	1	1	1	2	1	1	1	1
23	"r023"	2015-06-12	5	12	1	1	1	3	3	6	2	5	1	1	1	2	2	2	1	1	1	2	1	2	2	1	2	2	2	1	2	2	2	2	2	2	2	2	2	1	1	1	2	2	#NULL!	2	1	1	1
24	"r024"	2015-06-12	5	23	2	2	1	4	1	5	4	4	2	2	1	1	2	1	1	1	1	2	2	2	2	1	2	2	1	1	2	2	2	2	2	2	2	2	2	1	1	1	1	2	#NULL!	2	1	1	1
25	"r025"	2015-06-12	5	53	1	2	1	7	5	12	4	3	1	1	2	1	2	2	1	1	2	2	1	1	2	2	2	2	2	1	2	2	2	2	2	2	2	2	2	1	1	1	2	2	#NULL!	2	1	1	1
26	"r026"	2015-06-12	5	8	1	1	1	1	3	4	2	5	1	1	3	2	1	1	1	1	2	2	2	2	2	2	2	2	2	1	2	2	2	2	2	2	2	2	2	2	#NULL!	1	1	1	1	1	1	1	1
27	"r027"	2015-06-12	5	15	1	1	1	3	3	6	3	3	2	2	1	1	2	2	1	1	2	2	1	2	2	2	1	1	2	1	2	1	2	2	1	2	2	1	2	2	#NULL!	1	1	1	1	1	1	1	1
28	"r028"	2015-06-12	5	23	2	2	1	4	1	5	3	4	2	2	1	2	2	2	1	1	2	2	1	1	1	1	2	2	2	1	2	2	2	2	2	2	2	2	2	1	1	1	1	1	2	1	1	1	1
29	"r029"	2015-06-12	5	10	1	1	1	3	3	6	2	5	1	1	1	1	2	2	1	1	2	1	1	2	1	1	2	2	2	1	2	2	2	2	1	2	2	2	2	1	2	2	#NULL!	2	#NULL!	2	1	1	1
30	"r030"	2015-06-12	5	3	1	1	1	4	2	6	2	5	1	2	2	2	2	2	1	2	2	2	1	2	1	2	2	2	2	1	2	2	2	2	1	2	1	2	2	1	1	1	1	1	1	1	1	1	1
31	"r031"	2015-06-12	5	29	2	3	1	3	4	7	4	2	2	2	2	1	2	2	1	1	2	2	2	2	1	2	2	2	2	1	2	2	2	2	2	2	2	2	2	1	2	2	#NULL!	1	2	1	1	1	1
32	"r032"	2015-06-13	5	26	1	2	1	4	1	5	5	4	1	1	3	1	1	1	1	1	2	2	1	1	2	1	2	2	2	1	2	2	2	1	2	2	2	2	2	1	1	1	1	1	1	2	1	1	1
33	"r033"	2015-06-13	5	3	1	1	1	2	2	4	1	7	2	2	2	1	2	2	1	1	2	1	1	2	2	1	2	2	2	2	2	2	2	2	1	1	2	2	2	1	2	2	#NULL!	1	2	2	1	2	1
34	"r034"	2015-06-13	5	19	2	2	1	1	2	3	3	4	1	1	1	2	2	2	1	1	2	2	1	2	2	2	2	2	2	1	1	2	2	2	2	2	2	2	2	1	1	1	1	1	1	2	1	1	1
35	"r035"	2015-06-13	5	26	1	2	1	2	2	4	5	4	2	1	3	2	2	2	2	2	2	1	2	2	1	1	2	2	1	2	2	2	2	2	1	2	1	2	2	1	1	1	1	1	1	1	1	1	1
36	"r036"	2015-06-13	5	5	2	1	1	3	3	6	1	7	2	2	2	1	2	2	1	1	2	2	1	2	2	2	1	2	2	1	2	2	2	2	2	2	2	2	2	1	2	1	1	1	2	1	1	1	1
37	"r037"	2015-06-13	5	35	1	2	1	2	3	5	5	1	1	3	4	1	2	1	1	1	2	2	2	1	2	1	2	2	2	1	2	2	2	2	1	2	2	2	2	1	1	1	1	1	2	2	1	1	1
38	"r038"	2015-06-13	5	13	1	1	1	3	1	4	2	5	2	2	3	1	1	1	1	1	2	2	1	2	1	1	2	2	2	1	2	1	2	2	1	2	2	1	2	1	1	1	1	1	1	1	1	1	1
39	"r039"	2015-06-13	5	10	1	1	1	4	2	6	2	5	1	1	2	1	2	2	1	1	2	2	1	1	2	2	2	2	2	1	2	2	2	2	2	1	2	2	2	1	1	1	1	1	1	1	1	1	1
40	"r040"	2015-06-14	5	6	2	1	1	3	4	7	1	7	2	2	2	2	2	2	2	1	2	2	1	2	2	1	2	2	2	1	2	2	2	2	2	2	2	2	2	1	1	2	#NULL!	1	1	2	1	1	1
41	"r041"	2015-06-14	5	28	2	2	1	3	2	5	5	4	2	3	1	2	2	2	1	1	2	2	1	2	2	1	2	1	2	1	2	2	2	2	2	2	1	2	2	2	#NULL!	1	1	1	1	1	1	1	1
42	"r042"	2015-06-14	5	58	1	2	1	3	3	6	5	1	2	2	3	1	1	1	1	1	2	2	1	1	1	1	2	2	1	1	1	1	2	2	1	2	2	1	2	1	1	1	1	1	2	1	1	1	1
43	"r043"	2015-06-14	5	6	1	1	1	2	4	5	1	7	1	1	2	1	2	2	1	1	2	2	1	1	2	2	2	2	2	1	2	2	1	2	2	2	2	2	2	1	1	1	1	1	1	1	1	1	1
44	"r044"	2015-06-14	5	13	2	1	1	1	3	4	2	5	1	1	2	2	2	2	1	1	2	2	1	2	2	1	2	1	2	1	2	2	2	2	2	2	2	2	2	1	1	1	1	1	2	2	1	1	1
45	"r045"	2015-06-14	5	12	2	1	1	2	3	5	2	5	2	2	1	1	2	2	2	1	2	2	1	2	1	1	2	2	2	1	2	2	2	2	2	2	2	2	2	1	2	1	1	1	2	2	1	1	1
46	"r046"	2015-06-14	5	36	1	3	1	1	2	3	3	3	2	2	1	2	2	2	1	2	2	2	2	2	2	2	1	2	2	1	2	2	2	2	1	2	2	1	2	1	1	1	2	1	1	1	1	1	1
47	"r047"	2015-06-14	5	17	1	1	1	3	1	4	2	5	2	2	3	1	2	2	1	1	2	2	1	1	2	2	2	2	2	1	2	2	2	2	2	1	2	2	2	1	2	1	1	1	1	1	1	1	1
48	"r048"	2015-06-14	5	3	2	1	1	3	2	5	1	7	1	1	1	2	2	2	2	1	2	2	2	2	2	2	2	2	2	1	2	2	2	2	2	2	2	2	2	1	1	1	1	1	1	1	1	1	1
49	"r049"	2015-06-14	5	25	1	2	1	1	1	2	5	6	2	2	2	2	2	2	1	1	1	2	1	1	2	1	2	2	2	1	2	2	1	2	1	2	2	2	2	1	2	1	1	1	1	1	1	1	1
50	"r050"	2015-06-14	5	11	1	1	1	4	1	5	2	5	2	3	3	1	1	2	1	2	2	2	1	2	2	1	1	1	2	1	2	2	2	2	2	2	1	2	2	1	1	1	1	1	2	2	1	1	1
51	"r051"	2015-06-15	5	42	2	3	1	2	2	4	4	6	1	1	1	1	2	2	1	1	2	2	1	1	2	2	2	2	2	1	2	2	2	2	2	2	2	2	2	1	2	1	1	2	#NULL!	2	1	1	1
52	"r052"	2015-06-15	5	21	1	3	1	5	1	6	5	6	2	2	1	1	2	2	1	1	2	1	1	2	2	2	2	2	2	2	2	2	2	2	1	2	2	1	2	1	1	1	1	1	1	1	1	1	1
53	"r053"	2015-06-15	5	38	2	4	1	1	2	3	3	3	1	1	1	1	2	2	1	1	1	2	2	1	1	2	2	2	2	1	2	2	2	2	1	2	2	1	2	1	1	1	1	1	2	1	1	1	1
54	"r054"	2015-06-15	5	12	1	1	1	4	1	5	2	5	2	1	1	2	2	2	1	1	2	2	1	2	2	1	2	2	2	1	2	2	2	2	2	2	2	2	2	1	1	1	1	1	2	1	1	1	1
55	"r055"	2015-06-15	5	27	1	2	1	3	3	6	5	1	2	2	2	1	2	2	1	1	2	2	1	1	1	1	2	2	2	1	2	2	2	2	1	2	2	2	2	1	1	1	1	1	1	1	1	1	1
56	"r056"	2015-06-15	5	3.8	2	1	1	3	2	5	1	7	2	1	3	1	2	2	2	2	1	2	2	2	2	2	1	2	1	1	2	1	2	2	2	2	2	2	2	1	2	2	#NULL!	2	#NULL!	2	2	2	1
57	"r057"	2015-06-15	5	71	1	4	1	3	1	4	2	2	2	2	2	1	2	2	1	1	2	2	1	1	2	2	2	2	2	1	2	2	2	2	1	2	2	2	2	1	1	1	1	1	2	1	1	2	1
58	"r058"	2015-06-15	5	57	2	3	1	3	3	6	4	2	1	1	1	2	2	2	1	1	2	1	2	2	2	2	2	2	2	1	2	2	2	2	2	2	2	1	2	1	1	1	1	1	1	1	1	1	1
59	"r059"	2015-06-15	5	19	1	1	1	2	2	4	3	5	2	2	3	2	2	2	1	1	2	2	1	2	2	1	2	2	2	1	2	2	2	2	2	2	2	2	2	1	1	1	1	1	1	1	1	1	1
60	"r060"	2015-06-15	5	37	1	3	1	3	2	5	5	1	1	1	2	1	2	2	1	1	1	2	2	1	1	2	2	2	2	1	2	2	2	2	1	2	2	1	2	1	2	1	1	2	#NULL!	2	1	1	1
61	"r061"	2015-06-15	5	1.5	2	1	1	1	6	7	1	7	2	2	1	2	2	2	1	1	2	2	1	2	2	1	2	2	2	1	2	2	2	2	2	2	2	2	2	1	1	1	1	1	2	1	1	1	1
62	"r062"	2015-06-15	5	52	1	2	1	5	1	6	4	2	2	2	2	1	2	1	1	1	2	2	1	1	2	1	2	2	2	1	2	2	2	2	2	2	2	2	2	1	2	1	1	1	2	2	1	1	2
63	"r063"	2015-06-16	5	44	2	4	1	3	1	4	4	2	1	3	2	2	2	2	1	1	2	2	1	2	2	1	2	2	2	1	2	2	2	2	2	2	2	2	2	1	1	1	1	1	1	1	1	1	1
64	"r064"	2015-06-16	5	28	2	2	1	1	3	4	4	1	1	1	2	1	2	2	1	1	1	2	2	1	1	2	2	2	2	1	2	2	2	2	1	2	2	1	2	1	2	1	1	1	1	1	1	1	1
65	"r065"	2015-06-16	5	26	1	1	1	2	1	3	5	1	2	2	1	2	2	2	1	1	2	2	1	2	2	1	2	2	2	1	2	2	2	2	2	2	2	2	2	1	1	1	1	1	1	1	1	2	1
66	"r066"	2015-06-16	5	5	1	1	1	4	4	8	1	7	1	1	1	1	2	2	1	1	2	2	1	1	1	1	2	2	2	1	2	2	2	2	1	2	2	2	2	2	#NULL!	1	1	2	#NULL!	1	1	1	1
67	"r067"	2015-06-16	5	4	1	1	1	2	1	3	1	7	2	2	3	2	2	2	1	1	1	2	2	2	2	2	1	2	1	1	2	1	2	2	2	2	2	2	2	1	1	1	1	1	2	1	1	1	1
68	"r068"	2015-06-16	5	25	2	3	1	2	2	4	5	1	1	1	1	1	2	2	1	1	2	2	1	1	2	2	2	2	2	1	2	2	2	2	1	2	2	2	2	1	2	1	1	1	2	1	1	1	1
69	"r069"	2015-06-16	5	26	1	2	1	4	0	4	4	3	2	1	4	1	1	1	1	1	2	2	2	2	2	1	1	1	2	1	2	2	1	2	2	2	2	2	2	1	2	1	1	1	1	1	1	1	1
70	"r070"	2015-06-16	5	4	1	1	1	3	3	6	1	7	2	2	3	2	2	1	1	1	2	2	1	2	2	1	2	2	2	1	2	2	2	2	2	2	2	2	2	2	#NULL!	1	1	2	#NULL!	2	1	1	1
71	"r071"	2015-06-16	5	8	1	1	1	3	0	3	2	5	1	1	2	1	2	2	1	1	2	2	1	1	1	1	1	2	2	1	2	2	2	2	2	2	2	2	2	1	2	1	2	2	#NULL!	2	1	1	1
72	"r072"	2015-06-16	5	26	1	2	1	1	2	3	5	1	1	2	1	1	2	2	1	1	2	2	1	2	2	1	2	2	2	2	2	2	2	2	1	2	2	2	2	1	1	1	1	1	2	1	1	1	1
#NULL!	"r073"	2015-06-16	5	26	2	2	1	2	3	5	5	1	1	1	1	1	2	1	1	1	2	2	1	1	2	1	2	2	2	1	2	2	2	2	2	2	2	2	2	1	1	1	1	1	1	1	1	1	1
74	"r074"	2015-06-16	5	6	2	1	1	3	1	4	1	7	2	2	1	2	2	2	1	1	2	2	1	2	2	1	2	2	2	1	2	2	2	2	2	2	2	2	2	1	2	1	1	1	2	1	1	1	1
75	"r075"	2015-06-16	5	37	1	2	1	2	4	6	5	1	2	1	2	1	2	2	1	1	2	2	1	1	1	1	1	2	2	1	2	2	2	2	2	2	2	2	2	1	1	1	1	1	1	1	1	1	1
76	"r076"	2015-06-16	5	8	2	1	1	2	1	3	2	5	1	3	2	2	2	2	1	2	2	2	1	2	2	1	2	2	2	1	2	2	2	2	2	2	2	2	2	1	1	1	1	1	2	2	1	1	1
77	"r077"	2015-06-17	5	6	1	1	1	3	2	5	1	7	1	3	2	1	2	2	1	1	1	2	2	1	1	2	2	2	2	1	2	2	2	2	1	2	2	1	2	1	1	1	1	1	1	2	1	1	1
78	"r078"	2015-06-17	5	1	1	1	1	2	1	3	1	7	2	2	2	2	2	2	1	1	2	2	1	2	2	1	2	2	2	1	2	2	2	2	2	2	2	2	2	1	1	1	1	1	1	1	1	1	1
2	"r079"	2015-06-17	5	19	1	2	1	0	5	5	4	4	2	1	3	1	1	1	1	1	2	2	1	1	2	1	2	2	2	1	2	2	2	2	2	2	2	2	2	1	1	1	1	1	1	2	1	1	1
80	"r080"	2015-06-17	5	3	1	1	1	3	3	6	1	7	1	3	1	2	2	2	1	2	2	2	1	2	2	1	2	2	2	1	2	2	2	2	2	2	2	2	2	1	1	1	1	1	2	1	1	1	1
81	"r081"	2015-06-17	5	39	2	4	1	1	1	2	5	2	1	1	2	1	2	1	1	1	2	2	1	1	2	2	2	2	2	1	2	2	2	2	1	2	2	2	2	1	1	1	1	2	#NULL!	1	1	1	1
82	"r082"	2015-06-17	5	26	1	2	1	0	2	2	5	4	1	2	4	1	1	1	1	1	2	1	1	2	2	1	2	2	2	1	2	1	1	2	1	2	2	2	2	1	2	1	1	1	2	2	1	1	1
83	"r083"	2015-06-17	5	29	2	4	1	1	1	2	5	1	2	1	1	1	2	2	1	1	2	2	1	2	2	1	2	2	2	1	2	1	2	2	2	2	2	1	2	1	1	1	1	1	2	2	1	1	1
84	"r084"	2015-06-17	5	17	1	1	1	3	1	4	3	3	2	3	3	1	2	2	1	1	2	2	2	2	2	1	2	2	2	1	2	1	2	1	2	2	2	2	2	1	1	1	1	1	1	1	1	1	1
85	"r085"	2015-06-17	5	35	2	3	1	2	3	5	4	6	1	1	2	1	2	2	1	1	2	2	1	1	1	1	2	2	2	1	2	2	2	2	2	1	2	2	2	1	1	1	1	1	1	1	1	1	1
86	"r086"	2015-06-17	5	30	1	2	1	3	3	6	3	6	1	1	3	2	2	2	1	1	2	2	2	2	1	2	2	2	2	1	2	1	2	2	2	2	2	2	2	1	1	1	1	1	2	1	1	1	1
87	"r087"	2015-06-17	5	10	2	1	1	2	2	4	2	5	2	2	1	1	2	2	1	1	2	2	1	1	1	1	1	2	2	1	2	2	1	2	2	2	2	2	2	1	2	1	1	1	2	1	1	1	1
2	"r088"	2015-06-17	5	4	1	1	1	3	4	7	1	7	2	1	1	1	2	2	1	1	2	2	2	2	2	1	2	2	2	1	2	1	2	2	2	2	2	1	2	1	1	2	#NULL!	1	2	1	1	1	1
89	"r089"	2015-06-18	5	25	1	2	1	1	6	7	5	4	1	3	2	2	2	1	1	2	2	1	2	2	1	2	2	2	1	2	2	2	2	2	2	2	2	2	2	1	1	2	#NULL!	1	1	1	1	1	1
90	"r090"	2015-06-18	5	8	2	1	1	5	1	6	2	5	1	2	2	1	2	2	1	1	2	2	1	2	2	1	2	2	2	1	2	2	2	2	2	2	2	2	2	1	2	1	2	1	2	1	1	1	1
91	"r091"	2015-06-18	5	2	1	1	1	1	5	6	1	7	1	2	3	2	2	2	1	1	2	2	1	1	1	1	1	2	2	1	2	2	2	2	2	2	2	2	2	1	1	2	#NULL!	1	2	2	1	2	2
92	"r092"	2015-06-18	5	29	1	3	1	4	4	8	3	2	2	1	3	2	2	2	1	1	2	2	2	2	2	1	2	2	2	1	2	1	2	2	2	2	2	2	2	1	1	1	2	1	1	1	1	1	1
93	"r093"	2015-06-18	6	4	1	1	1	4	1	5	1	7	1	1	1	1	2	2	1	1	2	1	1	2	2	1	2	2	2	1	2	2	2	2	2	2	2	2	2	1	2	1	2	2	#NULL!	2	1	1	1
94	"r094"	2015-06-18	6	12	1	1	1	2	5	7	2	5	1	1	4	1	2	2	1	1	2	2	2	2	2	2	2	2	2	1	2	1	2	2	2	2	2	2	2	1	2	1	2	1	1	1	1	1	1
95	"r095"	2015-06-18	6	31	2	3	1	3	4	7	5	4	1	1	1	1	2	1	1	1	2	2	1	2	2	1	2	2	2	1	2	2	2	2	2	2	2	2	2	1	1	1	1	2	#NULL!	1	1	1	1
96	"r096"	2015-06-18	6	36	1	2	1	3	5	8	4	3	2	3	2	1	2	2	1	1	2	2	2	2	2	1	2	2	2	1	2	1	2	2	2	2	2	2	2	1	1	1	1	1	2	2	1	2	1
97	"r097"	2015-06-18	6	41	1	3	1	3	2	5	4	2	2	1	2	1	2	1	1	1	2	2	2	2	2	2	2	2	1	1	2	2	1	2	2	2	2	2	2	1	1	1	1	1	2	2	1	1	1
98	"r098"	2015-06-18	6	12	2	1	1	4	2	6	1	7	2	1	3	2	2	2	1	1	2	2	1	2	1	1	1	2	2	1	2	2	2	2	2	2	2	2	2	1	1	1	1	1	1	1	1	1	1
99	"r099"	2015-06-18	6	9	1	1	1	3	4	7	2	5	1	3	3	1	2	1	1	1	2	1	1	2	2	1	1	2	2	1	2	2	2	2	2	2	2	2	2	1	1	1	1	1	2	2	1	1	1
100	"r100"	2015-06-18	6	3.7	1	1	1	4	1	5	1	7	1	1	3	2	2	2	1	1	2	2	1	2	1	1	2	2	1	1	2	2	2	2	2	2	2	2	2	1	1	2	#NULL!	1	1	1	1	1	1
101	"r101"	2015-06-18	6	5	2	1	1	2	2	4	1	7	1	2	1	1	2	2	1	1	2	2	1	2	2	2	1	1	2	1	2	1	2	2	1	2	2	1	2	1	2	1	2	1	1	1	1	1	1
102	"r102"	2015-06-18	6	60	2	2	1	1	2	3	1	6	2	2	1	2	2	2	1	1	2	2	1	1	1	1	2	2	2	1	2	2	2	2	2	2	2	2	2	1	1	1	1	1	1	1	1	1	1
103	"r103"	2015-06-18	6	12	1	1	1	3	2	5	2	5	1	1	1	1	2	2	1	1	2	1	1	2	1	1	2	2	2	1	2	2	2	2	1	2	2	2	2	1	1	1	1	1	2	1	1	2	1
104	"r104"	2015-06-19	6	63	1	2	1	2	3	5	5	2	2	1	2	1	2	1	1	1	2	2	1	1	2	2	2	2	2	1	2	2	2	2	2	2	2	2	2	1	1	1	1	1	2	2	1	1	1
105	"r105"	2015-06-19	6	12	1	1	1	5	1	6	2	4	1	2	1	1	2	2	1	1	2	2	1	2	1	1	1	2	2	1	2	2	2	2	2	2	2	2	2	1	2	2	#NULL!	1	2	1	1	1	1
106	"r106"	2015-06-19	6	33	1	2	1	3	4	7	5	4	2	1	2	2	2	2	1	1	2	2	1	2	2	1	2	2	2	1	2	1	1	2	2	2	2	1	2	1	1	1	2	1	2	1	1	1	1
107	"r107"	2015-06-19	6	8.7	2	1	1	4	2	6	2	5	1	1	1	2	2	2	1	1	2	2	1	2	2	2	1	2	2	1	2	2	2	2	2	2	2	2	2	1	2	1	1	1	2	2	1	2	1
108	"r108"	2015-06-19	6	1.2	1	1	1	3	4	7	1	7	2	2	1	2	2	2	1	1	2	2	2	2	2	1	2	2	2	1	2	2	2	2	2	2	2	2	2	1	1	1	1	1	1	1	1	1	1
109	"r109"	2015-06-19	6	10	1	1	1	4	5	9	2	5	1	1	1	1	2	2	1	1	2	2	1	2	1	2	2	2	1	2	2	2	2	2	2	2	2	1	2	1	1	1	1	2	#NULL!	1	1	1	1
110	"r110"	2015-06-19	6	34	2	1	1	2	2	4	5	6	1	1	1	1	2	2	1	1	2	2	2	2	2	1	2	2	2	1	2	1	2	2	2	2	2	2	2	1	2	1	1	1	1	2	1	1	1
111	"r111"	2015-06-19	6	23	2	3	1	1	2	3	4	6	2	2	1	2	2	2	1	1	2	2	2	2	2	2	2	2	1	1	2	2	1	2	2	2	2	2	2	1	1	1	1	1	1	1	1	1	1
112	"r112"	2015-06-19	6	1.8	2	1	1	2	1	3	1	7	1	1	1	2	2	2	1	1	2	2	2	2	2	2	2	2	2	1	2	2	2	2	2	2	2	2	2	1	1	1	2	1	2	1	1	1	1
113	"r113"	2015-06-19	6	40	1	1	1	5	2	7	5	4	2	1	2	1	2	2	1	1	2	2	1	2	2	2	2	2	2	1	2	2	2	2	2	2	2	2	2	1	1	1	1	1	1	1	1	1	1
114	"r114"	2015-06-19	6	27	1	2	1	4	3	7	3	4	2	2	1	1	2	1	1	1	2	2	1	1	1	1	1	1	1	1	1	1	2	2	2	2	2	1	2	1	2	1	1	1	2	1	1	1	1
115	"r115"	2015-06-19	6	17	1	1	1	1	3	4	3	3	2	1	2	2	2	2	1	1	2	2	1	2	2	1	2	2	2	1	2	2	2	2	2	2	2	2	2	1	1	1	1	1	1	1	1	2	1
116	"r116"	2015-06-20	6	3.5	2	1	1	1	3	4	1	7	2	2	1	1	2	1	2	1	2	1	2	2	2	2	2	2	2	1	2	2	2	2	2	2	2	2	2	1	1	1	1	1	2	2	1	1	1
117	"r117"	2015-06-20	6	28	1	2	1	1	7	8	5	1	2	2	3	1	2	2	1	1	2	2	1	2	1	1	2	1	1	1	2	2	2	2	2	2	2	2	2	1	1	1	1	1	1	1	1	1	1
118	"r118"	2015-06-20	6	30	1	2	1	4	0	4	2	5	1	1	1	2	2	2	1	1	2	2	1	1	2	1	2	2	2	1	2	2	2	2	1	2	2	2	2	2	#NULL!	1	1	1	1	2	1	1	1
119	"r119"	2015-06-20	6	5	1	1	1	3	3	6	1	7	2	2	3	2	2	2	1	1	2	2	1	1	2	1	2	2	2	1	2	2	2	2	2	2	2	2	2	1	2	1	1	1	2	1	1	1	1
120	"r120"	2015-06-20	6	15	2	1	1	4	1	5	2	5	1	3	2	1	2	2	1	1	2	2	2	2	2	1	2	2	2	1	2	2	2	2	2	2	2	2	2	1	1	1	1	1	1	1	1	1	1
2	"r121"	2015-06-20	6	54	1	2	1	1	4	5	5	2	2	2	3	1	2	1	1	1	2	2	1	1	2	1	2	2	2	1	2	2	2	2	2	2	2	2	2	1	1	1	1	1	1	1	1	1	1
122	"r122"	2015-06-20	6	23	2	2	1	1	2	3	4	6	1	1	1	2	2	2	1	1	2	2	1	1	2	2	2	2	2	1	2	2	2	2	1	2	2	2	2	1	1	1	2	1	1	1	1	1	1
123	"r123"	2015-06-20	6	4	1	1	1	4	4	8	1	7	1	1	1	1	2	2	1	1	2	2	2	2	1	2	2	2	2	1	2	2	2	2	2	2	2	2	2	1	2	1	1	1	1	2	1	1	1
124	"r124"	2015-06-20	6	16	1	1	1	3	1	4	3	4	1	1	1	1	2	2	1	1	2	2	1	1	2	2	2	2	2	1	2	2	2	2	1	2	2	2	2	1	1	1	1	1	1	1	1	1	1
125	"r125"	2015-06-20	6	11	2	1	1	2	2	4	2	5	1	3	2	1	2	2	1	1	2	2	2	2	2	1	2	2	2	1	2	2	2	2	2	2	2	2	2	1	2	1	2	2	#NULL!	1	1	1	2
126	"r126"	2015-06-20	6	51	2	2	1	2	3	5	5	4	2	1	3	1	1	2	1	1	2	2	1	1	1	1	2	2	2	1	2	2	2	2	2	2	2	2	2	1	2	1	1	1	2	2	1	2	1
127	"r127"	2015-06-20	6	38	1	2	1	2	5	7	5	2	2	2	2	2	2	2	1	1	2	2	2	2	2	1	2	2	2	1	2	2	2	2	1	2	2	2	2	1	1	1	1	1	2	1	1	1	1
128	"r128"	2015-06-21	6	8	1	1	1	3	3	6	2	5	2	1	2	2	2	2	1	1	2	2	1	1	2	1	2	2	2	1	2	2	2	2	2	2	2	2	2	1	1	1	1	1	1	1	1	1	1
129	"r129"	2015-06-21	6	46	2	1	1	1	4	5	1	6	2	2	1	1	2	2	1	1	2	2	2	2	2	2	2	2	2	1	2	2	2	2	1	2	2	2	2	1	1	1	2	1	2	1	1	1	1
130	"r130"	2015-06-21	6	28	1	2	1	3	1	4	5	6	1	1	2	1	2	2	1	1	2	2	2	2	1	1	2	2	2	1	2	2	2	2	2	2	2	2	2	1	1	1	1	1	2	2	1	1	1
131	"r131"	2015-06-21	6	4	1	1	1	0	5	5	1	7	2	2	3	2	2	2	1	1	2	2	2	2	2	1	2	2	2	1	2	2	2	2	1	2	2	2	2	1	2	2	#NULL!	1	1	2	1	1	1
132	"r132"	2015-06-21	6	32	1	2	1	4	3	7	3	2	1	2	1	1	2	2	1	1	2	2	2	2	2	2	2	2	2	1	2	2	2	2	2	2	2	2	2	1	1	1	1	1	2	1	1	1	1
133	"r133"	2015-06-21	6	10	1	1	1	2	1	3	2	5	2	2	1	2	2	2	1	1	2	2	2	2	1	2	2	2	2	1	2	2	2	2	2	2	2	2	2	1	1	1	1	1	2	2	1	2	1
134	"r134"	2015-06-21	6	19	2	1	1	4	4	8	2	3	2	1	2	1	2	2	1	1	2	2	2	1	2	1	2	2	2	1	2	2	2	2	1	2	2	2	2	1	2	1	1	2	#NULL!	2	1	1	1
135	"r135"	2015-06-21	6	7	1	1	1	2	1	3	1	7	1	1	4	2	2	2	1	1	2	2	1	2	1	1	2	2	2	1	2	2	2	2	1	2	2	2	2	1	1	1	1	1	1	1	1	1	1
136	"r136"	2015-06-21	6	42	1	4	1	5	3	8	5	6	2	3	2	1	2	2	1	1	2	2	2	1	2	2	2	2	2	1	2	2	2	2	2	2	2	2	2	1	1	1	1	1	1	1	1	1	1
137	"r137"	2015-06-21	6	35	2	2	1	3	2	5	3	2	1	1	3	1	2	2	1	1	2	1	1	1	1	1	2	2	2	1	2	2	2	2	2	2	2	2	2	1	1	1	1	1	1	1	1	2	1
138	"r138"	2015-06-21	6	16	1	1	1	5	0	5	4	5	2	2	1	1	2	2	1	1	2	2	2	1	2	2	2	2	2	1	2	2	2	2	2	2	2	2	2	1	2	1	1	1	1	1	1	1	1
139	"r139"	2015-06-21	6	20	2	1	1	4	2	6	4	3	1	1	1	1	2	2	1	1	2	2	2	1	2	2	2	2	2	1	2	2	2	2	2	2	2	2	2	1	1	1	2	1	2	1	1	1	1
140	"r140"	2015-06-21	6	8	2	1	1	2	6	8	2	5	1	1	1	2	2	2	1	1	2	2	2	2	2	2	2	2	2	1	2	2	2	2	2	2	2	2	2	1	1	1	1	1	2	2	1	1	1
141	"r141"	2015-06-21	6	14	1	1	1	4	3	7	3	3	2	2	2	1	2	2	1	1	2	2	2	2	2	1	2	2	2	1	2	2	2	2	2	2	2	2	2	1	1	1	1	1	2	2	1	2	1
142	"r142"	2015-06-22	6	10	1	1	1	2	1	3	2	5	1	3	2	1	2	2	1	1	2	2	2	2	2	1	2	2	2	1	2	2	2	2	2	2	2	2	2	1	2	1	1	1	2	2	1	2	1
143	"r143"	2015-06-22	6	5	1	1	1	3	5	8	1	7	2	1	4	1	2	2	1	1	2	1	1	1	1	1	2	2	2	1	2	2	2	2	2	2	2	2	2	1	1	1	1	1	1	1	1	1	1
144	"r144"	2015-06-22	6	28	2	2	1	2	2	4	5	1	2	2	2	2	2	2	2	1	1	2	1	1	2	1	2	2	2	1	2	2	2	2	2	2	2	2	2	1	1	2	#NULL!	1	2	1	1	1	1
145	"r145"	2015-06-22	6	26	1	2	1	5	4	9	4	2	1	1	3	1	2	2	1	1	2	1	1	1	1	1	2	2	2	1	2	2	2	2	2	2	2	2	2	1	1	1	1	1	1	1	1	2	1
146	"r146"	2015-06-22	6	19	1	2	1	2	1	3	2	5	2	1	1	1	2	2	1	1	2	2	2	2	2	1	2	2	2	1	2	2	2	2	2	2	2	2	2	1	2	1	1	1	2	1	1	1	1
147	"r147"	2015-06-22	6	3	2	1	1	4	4	8	1	7	1	3	1	2	2	2	1	1	2	2	2	2	2	2	2	2	2	1	2	2	2	2	2	2	2	2	2	1	2	1	1	1	2	2	1	1	1
148	"r148"	2015-06-22	6	48	2	2	1	2	2	4	1	2	1	1	3	1	1	1	1	1	2	2	1	1	1	1	2	2	2	1	2	2	2	2	1	2	2	2	2	1	1	1	1	1	1	1	1	1	1
149	"r149"	2015-06-22	6	53	1	2	1	3	2	5	2	2	1	1	2	1	2	2	1	1	2	1	1	1	1	1	2	2	2	1	2	2	2	2	2	2	2	2	2	1	1	1	1	1	1	1	1	1	1
150	"r150"	2015-06-22	6	24	1	1	1	2	3	5	5	1	2	3	1	1	2	2	1	1	2	2	2	2	2	1	2	2	2	1	2	2	2	2	2	2	2	2	2	1	2	1	1	1	2	1	1	2	1
151	"r151"	2015-06-22	6	13	2	1	1	3	2	5	2	5	1	1	2	2	2	1	1	2	2	2	2	2	2	2	2	2	1	2	2	2	2	2	2	2	2	2	2	1	1	1	1	1	2	1	1	1	1
2	"r152"	2015-06-22	6	7	1	1	1	1	5	6	1	7	2	2	1	1	2	2	1	1	2	2	2	2	2	1	2	2	2	1	2	2	2	2	1	2	2	2	2	1	2	1	1	1	1	1	1	1	1
153	"r153"	2015-06-22	6	4.5	2	1	1	4	3	7	1	7	2	2	1	2	2	2	1	1	2	2	2	2	2	2	2	2	2	1	2	2	2	2	2	2	2	1	2	1	1	1	1	1	1	2	1	1	1
154	"r154"	2015-06-23	6	23	1	2	1	2	1	3	5	1	1	3	3	1	2	2	1	1	2	1	1	1	1	1	2	2	2	1	2	2	2	2	2	2	2	2	2	1	2	1	1	2	#NULL!	2	1	1	1
155	"r155"	2015-06-23	6	2	1	1	1	3	4	7	1	7	2	2	2	1	2	2	1	1	2	1	1	1	1	1	2	2	2	1	2	2	2	2	2	2	1	2	2	1	2	1	1	1	2	2	1	1	1
156	"r156"	2015-06-23	6	46	1	2	1	3	3	6	4	3	1	1	3	1	2	2	1	1	2	1	1	1	1	1	2	2	2	1	2	1	2	2	2	2	2	2	2	1	1	1	1	1	1	1	1	1	1
157	"r157"	2015-06-23	6	37	2	2	1	1	2	3	4	2	2	2	1	2	2	2	1	1	2	2	2	2	2	2	2	2	2	1	2	2	2	2	2	2	2	2	2	1	2	1	1	2	#NULL!	2	1	1	1
158	"r158"	2015-06-23	6	18	1	1	1	2	1	3	3	4	1	1	2	1	2	2	1	1	2	2	2	2	2	1	2	2	2	1	2	2	2	2	2	2	2	2	2	1	1	1	1	1	1	1	1	2	1
159	"r159"	2015-06-23	6	10	1	1	1	1	3	4	2	5	2	1	1	2	2	2	1	1	2	2	2	2	2	2	2	2	2	1	2	2	2	2	1	2	2	2	2	1	1	1	1	1	2	2	1	2	1
160	"r160"	2015-06-23	6	47	1	3	1	5	3	8	2	3	1	1	2	1	2	2	1	1	2	2	2	2	2	1	2	2	2	1	2	1	2	2	2	1	2	2	2	1	1	1	1	1	1	1	1	1	1
161	"r161"	2015-06-23	6	25	2	4	1	2	2	4	3	6	2	2	1	2	2	2	1	1	2	2	2	2	2	2	2	2	2	1	2	2	2	2	1	2	2	1	2	1	2	1	1	1	2	1	1	1	1
162	"r162"	2015-06-23	6	2	1	1	1	4	4	8	1	7	2	3	1	1	2	2	1	1	2	2	2	2	2	1	2	2	1	1	2	2	2	2	2	2	2	2	2	1	2	1	1	1	2	1	1	1	1
163	"r163"	2015-06-23	6	31	2	2	1	5	2	7	4	4	1	2	2	1	2	2	1	1	2	1	1	1	1	1	2	2	2	1	2	2	2	2	2	2	2	2	2	1	2	1	1	1	1	1	1	1	1
164	"r164"	2015-06-23	6	28	2	2	1	4	3	7	4	2	2	1	1	1	2	2	1	1	1	1	1	1	2	1	2	2	2	1	2	2	2	2	2	2	2	2	2	1	1	1	1	1	2	2	1	1	1
165	"r165"	2015-06-23	6	13	2	1	1	2	3	6	2	5	2	1	1	1	2	2	1	1	2	2	2	2	2	1	2	2	2	1	2	2	2	2	2	2	2	2	2	1	1	1	1	1	1	1	1	2	1
166	"r166"	2015-06-23	6	43	1	1	1	4	4	8	5	4	2	2	1	2	2	2	1	1	2	2	2	2	2	2	2	2	2	1	2	2	2	2	1	2	2	2	2	1	1	1	1	1	2	1	1	1	1
167	"r167"	2015-06-24	6	28	2	2	1	2	2	4	4	2	1	1	1	2	2	2	2	1	2	2	1	1	2	1	2	2	2	1	2	2	2	2	2	2	2	2	2	1	2	1	2	1	2	1	1	1	1
168	"r168"	2015-06-24	6	6	2	1	1	3	2	5	2	5	2	1	3	1	2	2	1	1	2	1	1	1	2	1	2	2	1	1	2	2	2	2	2	2	2	2	2	1	2	1	1	1	2	2	1	1	1
169	"r169"	2015-06-24	6	2	1	1	1	3	2	5	1	7	2	1	2	1	2	2	1	1	2	1	1	1	2	1	2	2	1	1	2	2	2	2	2	2	2	2	2	1	2	1	1	1	2	2	1	1	1
170	"r170"	2015-06-24	6	8	2	1	1	3	2	5	2	5	2	2	2	1	2	2	1	1	2	2	2	2	2	1	2	2	2	1	2	2	2	2	2	2	2	2	2	1	1	1	1	1	2	1	1	1	1
171	"r171"	2015-06-24	6	1	1	1	1	6	4	10	1	7	2	2	2	2	2	2	1	1	2	2	2	2	2	2	2	2	2	1	2	2	2	2	2	2	2	2	2	1	1	1	1	1	1	1	1	1	1
172	"r172"	2015-06-24	6	20	2	2	1	2	2	4	3	3	1	1	1	2	2	2	1	1	2	2	2	2	2	2	2	2	2	1	2	2	2	2	2	1	2	2	2	1	1	1	1	1	2	2	1	1	1
173	"r173"	2015-06-24	6	4	1	1	1	6	3	9	1	7	2	3	2	1	2	2	1	1	2	1	1	1	2	1	2	2	1	1	2	2	2	2	2	2	2	2	2	1	1	1	1	1	2	2	1	1	1
174	"r174"	2015-06-24	6	25	2	4	1	2	2	4	3	3	1	1	1	2	2	2	1	1	2	2	2	2	2	1	2	2	2	1	2	2	2	2	2	2	2	2	2	1	2	1	1	1	2	1	1	2	1
175	"175"	2015-06-24	6	3	2	1	1	1	1	2	1	7	1	3	2	2	2	2	1	1	2	2	2	2	2	2	2	2	2	1	2	2	2	2	2	2	2	2	2	1	1	1	1	1	1	1	1	1	1
176	"r176"	2015-06-24	6	36	1	2	1	2	3	5	5	1	2	1	2	1	2	2	1	1	1	2	1	1	2	1	2	2	2	1	2	2	2	2	1	2	2	2	2	1	1	1	1	1	2	1	1	1	1
177	"r177"	2015-06-24	6	13	2	1	1	4	3	7	2	5	2	2	2	1	2	2	1	1	2	2	2	2	2	1	2	2	2	1	2	2	2	2	1	2	2	2	2	1	1	1	1	1	1	1	1	1	1
178	"r178"	2015-06-24	6	15	2	2	1	2	1	3	3	3	2	3	2	1	2	2	1	1	2	2	2	2	2	1	2	2	2	1	2	2	2	2	2	2	2	2	2	1	2	1	1	1	1	1	1	1	1
179	"r179"	2015-06-24	6	6	1	1	1	2	6	8	1	7	2	2	1	2	2	2	1	1	2	2	2	2	2	2	2	2	2	1	2	2	2	2	2	2	2	2	2	1	1	1	1	1	2	1	1	1	1
180	"r180"	2015-06-25	6	29	1	2	1	3	1	4	4	4	1	1	1	2	2	1	1	2	1	1	1	1	1	2	2	2	1	2	2	1	2	2	1	2	2	2	2	1	1	1	1	1	1	1	1	1	1
181	"r181"	2015-06-25	6	29	1	2	1	4	3	7	5	2	2	2	3	1	1	2	1	1	2	2	1	1	1	1	2	1	2	1	2	2	2	2	2	1	1	1	2	1	2	1	1	1	1	1	1	1	1
182	"r182"	2015-06-25	6	51	1	2	1	6	4	10	1	2	1	3	1	2	2	2	1	1	2	2	2	2	2	2	2	2	2	1	2	2	2	2	2	2	2	2	2	1	1	1	1	1	2	2	1	1	1
183	"r183"	2015-06-25	9	47	2	2	1	2	2	4	3	2	1	1	2	1	2	2	1	1	2	2	2	2	2	1	2	2	2	1	2	1	2	2	2	2	2	2	2	1	1	1	1	1	1	1	1	1	1
184	"r184"	2015-06-25	9	14	1	1	1	4	3	7	2	5	2	1	1	1	2	2	1	1	2	2	2	2	2	1	2	2	2	1	2	2	2	2	1	2	2	2	2	1	2	1	1	1	2	2	1	1	1
185	"r185"	2015-06-25	9	49	1	2	1	2	1	3	3	4	1	1	3	1	2	2	1	1	2	2	2	2	2	1	2	2	2	1	2	2	2	2	2	2	2	2	2	1	1	1	1	1	1	2	1	1	1
186	"r186"	2015-06-25	9	16	2	1	1	5	3	8	3	2	2	2	1	2	2	2	1	1	2	2	2	2	2	2	2	2	2	1	2	2	2	2	2	2	2	2	2	1	1	1	1	1	1	1	1	1	1
187	"r187"	2015-06-25	9	11	1	1	1	2	1	3	2	5	2	2	1	1	2	2	1	1	2	2	2	2	2	1	2	2	2	1	2	2	2	2	1	2	2	2	2	1	2	1	1	1	2	1	1	1	1
188	"r188"	2015-06-25	9	64	1	4	1	3	1	4	1	3	2	1	2	1	2	1	1	1	2	2	2	2	2	1	1	2	2	1	2	2	2	2	1	2	2	2	2	1	1	1	1	1	1	1	1	1	1
189	"r189"	2015-06-25	9	54	2	2	1	4	3	7	2	3	2	2	3	1	2	2	1	1	2	2	2	2	2	1	2	2	2	1	2	2	2	2	1	2	2	2	2	1	1	1	1	1	1	1	1	1	1
190	"r190"	2015-06-25	9	25	1	2	1	2	1	3	5	4	2	3	3	1	2	2	1	1	2	1	1	1	1	1	2	2	2	1	2	2	2	2	2	2	2	1	2	1	1	1	1	1	2	1	1	1	1
191	"r191"	2015-06-25	9	20	1	1	1	4	5	9	3	5	2	2	1	2	2	2	1	1	2	2	2	2	2	2	2	2	2	1	2	2	2	2	1	2	2	2	2	1	1	1	1	1	1	2	1	1	1
192	"r192"	2015-06-25	9	8	1	1	1	1	2	3	2	5	2	1	2	1	2	2	1	1	2	2	1	1	2	2	2	2	2	1	2	1	2	2	2	1	2	2	2	2	#NULL!	1	1	1	1	2	1	1	1
193	"r193"	2015-06-25	9	37	2	2	1	3	1	4	3	4	1	2	3	2	2	2	1	1	2	2	1	2	2	1	2	2	2	1	2	2	2	2	2	2	2	2	2	1	1	1	1	1	2	1	1	1	1
194	"r194"	2015-06-25	9	30	2	3	1	3	4	7	4	2	2	1	4	1	2	2	1	1	2	2	1	2	2	2	2	2	2	1	2	2	2	2	2	1	2	2	2	1	1	1	1	1	1	2	1	1	1
195	"r195"	2015-06-26	9	27	2	2	1	2	3	5	3	2	2	1	3	1	2	2	1	1	2	2	1	1	2	1	2	2	2	1	2	2	2	2	2	2	2	2	2	1	2	1	1	1	1	1	1	1	1
196	"r196"	2015-06-26	9	14	1	1	1	4	4	8	2	5	1	1	1	1	2	2	1	1	2	2	1	2	2	1	2	2	2	1	2	2	2	2	2	2	2	2	2	1	2	1	1	1	2	1	1	1	1
197	"r197"	2015-06-26	9	21	2	2	1	4	5	9	4	4	2	2	1	2	2	2	1	1	2	2	1	2	2	2	2	2	2	1	2	2	2	2	2	1	2	2	2	1	1	1	1	1	1	1	1	1	1
198	"r198"	2015-06-26	9	18	2	1	1	3	3	6	3	5	2	1	1	1	2	2	1	1	2	2	2	2	2	1	2	2	2	1	2	2	2	2	2	2	2	2	2	1	1	1	1	1	1	2	1	1	1
199	"r199"	2015-06-26	9	12	1	1	1	4	4	8	2	5	2	2	2	2	2	2	1	1	2	2	2	2	2	1	2	2	2	1	2	2	2	2	1	2	2	2	2	1	1	1	1	1	2	1	1	1	1
200	"r200"	2015-06-26	9	48	1	2	1	2	2	4	5	1	2	2	1	2	2	2	2	1	2	2	1	1	2	2	2	2	2	1	2	2	2	2	2	2	2	2	2	2	#NULL!	1	1	1	1	1	1	1	1
201	"r201"	2015-06-26	9	24	2	2	1	6	4	10	4	1	1	1	1	1	2	2	1	1	2	2	1	1	2	2	2	2	1	1	2	2	2	2	1	2	2	2	2	1	1	1	1	1	1	1	1	1	1
202	"r202"	2015-06-26	9	6	1	1	1	1	1	2	1	7	2	3	1	1	2	2	1	1	2	2	1	2	2	2	2	2	2	1	2	2	2	2	2	2	2	2	2	2	#NULL!	1	1	1	2	2	1	1	1
203	"r203"	2015-06-26	9	3	2	1	1	2	7	9	1	7	2	3	3	2	2	2	1	1	1	2	1	1	2	2	2	2	2	1	2	2	2	2	2	2	2	2	2	1	1	1	1	1	1	1	2	#NULL!	1
204	"r204"	2015-06-26	9	44	1	2	1	3	2	5	3	2	2	2	3	1	2	2	1	1	2	1	1	2	2	1	2	2	2	1	2	2	2	2	1	2	2	2	2	1	1	1	1	1	1	1	1	1	1
205	"r205"	2015-06-26	9	38	2	3	1	1	2	3	4	4	1	1	1	2	2	2	1	1	2	2	2	2	2	2	2	2	2	1	2	2	2	2	2	2	2	2	2	1	2	1	1	2	#NULL!	1	1	1	1
206	"r206"	2015-06-26	9	6	2	1	1	3	1	4	1	7	2	2	2	1	2	2	1	1	1	1	1	1	2	1	2	2	2	1	2	2	2	2	2	2	2	2	2	1	1	1	1	1	1	1	1	1	1
207	"r207"	2015-06-26	9	14	1	1	1	3	4	7	2	5	2	2	3	1	2	2	1	1	2	2	2	2	2	1	2	2	2	1	2	2	2	2	2	2	2	2	2	1	2	1	1	1	1	1	1	1	1
208	"r208"	2015-06-26	9	10	1	1	1	5	2	7	2	5	2	2	2	2	2	2	1	1	1	2	1	1	2	2	2	2	2	1	2	2	2	2	2	2	2	2	2	1	1	1	2	1	2	1	1	1	1
209	"r209"	2015-06-26	9	40	1	4	1	3	1	4	5	1	2	1	3	1	2	2	1	1	2	2	1	1	1	2	2	2	2	1	2	2	2	2	2	2	2	2	2	1	1	1	1	1	1	1	1	1	1
210	"r210"	2015-06-27	9	19	2	2	1	7	2	9	5	1	1	1	1	2	2	2	1	1	1	2	1	1	2	2	2	2	2	1	2	2	2	2	2	2	2	2	2	1	1	1	1	1	1	2	1	2	1
211	"r211"	2015-06-27	9	12	1	1	1	2	2	4	2	5	1	2	2	1	2	2	1	1	2	1	1	1	1	1	2	2	2	1	2	2	2	2	2	2	2	1	2	1	2	1	1	1	2	1	1	1	1
212	"r212"	2015-06-27	9	9	1	1	1	6	1	7	2	5	1	1	1	2	2	2	1	1	1	2	1	1	2	2	2	2	2	1	2	2	2	2	2	2	2	2	2	1	1	1	1	1	1	1	1	1	1
213	"r213"	2015-06-27	9	64	1	4	1	4	2	6	1	2	2	2	2	1	2	2	1	1	2	2	1	1	2	2	2	2	2	1	2	2	2	2	2	2	2	2	2	1	1	1	1	1	1	1	1	1	1
214	"r214"	2015-06-27	9	50	2	2	1	3	2	5	3	2	1	1	3	2	2	2	1	1	2	2	2	2	2	2	2	2	2	1	2	2	2	2	2	2	2	2	2	1	2	1	2	1	2	2	1	1	1
215	"r215"	2015-06-27	9	31	1	1	1	4	1	5	5	1	2	1	2	1	2	2	1	1	1	1	1	1	2	1	2	2	2	1	2	2	2	2	2	2	2	2	2	1	2	1	1	1	2	1	1	1	1
216	"r216"	2015-06-27	9	26	1	2	1	5	5	10	5	1	1	1	1	1	2	2	1	1	2	2	2	2	2	1	2	2	2	1	2	2	2	2	2	2	2	1	2	1	2	1	1	1	1	1	1	2	1
217	"r217"	2015-06-27	9	13	2	1	1	2	2	4	2	5	2	2	1	1	2	2	1	1	2	2	1	2	2	1	2	2	2	1	2	2	2	2	2	2	2	2	2	1	1	1	1	1	1	1	1	1	2
218	"r218"	2015-06-27	9	16	1	1	1	3	3	6	3	5	1	2	2	1	2	2	1	1	2	2	1	2	2	2	2	2	2	1	2	2	2	2	2	1	2	2	2	1	1	1	1	1	2	2	1	1	1
219	"r219"	2015-06-27	9	35	1	2	1	1	3	4	5	1	2	1	1	2	2	2	1	1	2	2	1	1	2	1	1	2	2	1	2	2	2	2	1	2	2	1	2	1	2	1	1	2	#NULL!	2	1	1	1
220	"r220"	2015-06-27	9	28	2	2	1	6	3	9	5	1	2	1	3	1	2	2	1	1	1	1	1	1	2	1	2	2	2	1	2	2	2	2	2	2	2	2	2	1	1	1	1	1	1	1	1	1	1
221	"r221"	2015-06-27	9	10	1	1	1	2	2	4	2	3	1	3	3	1	2	2	1	1	2	2	2	2	2	1	2	2	2	1	2	2	2	2	2	2	2	2	2	1	2	1	1	1	2	2	1	1	1
222	"r222"	2015-06-28	9	5	2	1	1	1	2	3	1	7	2	2	4	1	2	2	1	1	1	1	1	1	2	1	2	2	2	1	2	2	2	2	2	2	2	2	2	2	#NULL!	1	2	1	1	2	1	1	1
223	"r223"	2015-06-28	9	39	1	2	1	2	2	4	4	3	1	1	1	1	2	2	1	1	1	2	2	2	2	1	2	2	2	1	2	2	2	2	2	2	2	2	2	1	1	1	1	1	1	1	1	1	1
224	"r224"	2015-06-28	9	29	2	2	1	3	2	5	3	3	2	1	2	2	2	2	1	1	1	2	1	1	2	2	2	2	2	1	2	2	2	2	2	2	2	2	2	1	2	1	1	1	2	2	1	1	1
225	"r225"	2015-06-28	9	6.4	2	1	1	3	1	4	1	7	1	1	2	1	2	2	1	1	2	2	2	2	2	1	2	2	2	1	2	2	2	2	2	2	2	2	2	1	1	1	1	1	2	2	1	1	1
226	"r226"	2015-06-28	9	10	1	1	1	2	1	3	2	5	2	2	1	2	2	2	1	1	2	2	2	2	2	2	2	2	2	1	2	2	2	2	2	2	2	2	2	1	2	1	1	1	2	1	1	1	1
227	"r227"	2015-06-28	9	66	1	4	1	6	2	8	3	2	1	2	4	1	2	2	1	1	2	2	1	1	2	1	2	2	2	1	2	2	2	2	1	2	2	2	2	1	1	1	1	1	1	1	1	1	1
228	"r228"	2015-06-28	9	48	2	2	1	1	2	3	2	2	1	1	1	1	2	2	1	1	2	2	1	1	2	2	2	2	2	1	2	2	2	2	2	2	2	2	2	2	#NULL!	1	1	1	1	1	1	1	1
229	"r229"	2015-06-28	9	2.3	1	1	1	3	1	4	1	7	1	2	1	1	2	1	1	1	2	2	1	1	2	1	2	2	2	1	2	2	2	1	2	2	2	2	2	1	2	1	1	1	1	1	1	1	1
230	"r230"	2015-06-28	9	27	2	3	1	3	4	7	3	2	1	2	2	2	2	2	1	1	2	2	2	2	2	2	2	2	2	1	2	2	2	2	2	2	2	2	2	1	1	1	1	1	2	2	1	1	1
231	"r231"	2015-06-28	9	23	1	2	1	5	1	6	4	4	2	1	2	1	2	2	1	1	2	2	2	2	2	1	2	2	2	2	2	2	2	2	2	2	2	2	2	1	1	1	1	1	2	1	1	1	1
232	"r232"	2015-06-28	9	13	1	1	1	3	2	5	2	5	1	1	2	1	2	2	1	1	2	2	2	2	2	1	2	2	2	1	2	2	2	2	1	2	2	2	2	1	1	1	1	1	1	1	1	1	1
233	"r233"	2015-06-28	9	16	2	1	1	3	2	5	3	5	2	2	3	2	2	2	1	1	2	2	2	2	2	2	2	2	2	1	2	2	2	2	2	2	2	2	2	1	1	1	1	1	1	1	1	1	1
234	"r234"	2015-06-28	9	8	1	1	1	1	2	3	2	5	2	2	1	1	2	2	1	1	2	2	2	2	2	1	2	2	2	1	2	2	2	2	1	2	2	2	2	1	2	1	1	1	1	1	1	1	1
235	"r235"	2015-06-28	9	47	1	2	1	2	1	3	3	3	1	1	2	1	2	2	1	1	2	2	2	2	2	2	2	2	2	1	2	2	2	2	2	2	2	2	2	1	1	1	2	1	2	1	1	1	1
236	"r236"	2015-06-29	9	38	2	2	1	4	1	5	3	3	1	1	1	1	2	2	1	1	1	1	1	1	2	1	2	2	2	1	2	2	2	2	2	2	2	2	2	1	1	1	1	1	1	2	1	1	1
237	"r237"	2015-06-29	9	19	1	1	1	3	3	5	3	5	2	3	1	2	2	2	1	1	2	2	1	1	2	1	2	2	2	1	2	2	2	2	1	2	2	2	2	1	1	1	1	1	1	1	1	2	1
238	"r238"	2015-06-29	9	41	1	2	1	3	4	7	1	2	2	2	4	1	2	2	1	1	2	1	1	1	1	1	2	2	2	1	1	2	2	2	2	2	2	2	2	1	2	1	1	1	1	1	1	1	1
239	"r239"	2015-06-29	9	13	2	1	1	1	2	3	2	5	2	2	4	1	2	2	1	1	2	2	1	2	2	1	2	2	2	1	2	2	2	2	2	2	2	2	2	1	1	1	1	1	1	1	1	1	1
240	"r240"	2015-06-29	9	24	1	2	1	3	1	4	5	4	1	1	4	1	2	2	1	1	2	2	1	2	2	2	2	2	2	1	2	2	2	2	2	1	2	2	2	1	1	1	1	1	1	1	1	1	1
241	"r241"	2015-06-29	9	17	1	1	1	3	4	7	3	4	2	1	1	1	2	2	1	1	2	2	2	2	2	1	2	2	2	1	2	2	2	2	2	2	2	2	2	1	1	1	2	1	1	1	1	1	1
242	"r242"	2015-06-29	9	34	2	2	1	4	0	4	2	5	1	1	5	1	2	2	1	1	2	2	2	2	2	1	2	2	2	1	2	2	2	2	1	2	2	2	2	1	1	1	1	1	1	1	1	1	1
243	"r243"	2015-06-29	9	3.6	2	1	1	2	4	6	1	7	2	2	4	1	2	2	1	1	2	2	2	2	2	1	2	2	2	1	2	2	2	2	2	2	2	2	2	2	#NULL!	1	2	1	2	1	2	#NULL!	1
244	"r244"	2015-06-29	9	11	1	1	1	3	3	6	2	5	2	2	2	1	2	2	1	1	2	2	2	2	2	1	2	2	2	1	2	2	2	2	1	2	2	2	2	1	1	1	1	1	1	1	1	1	1
245	"r245"	2015-06-29	9	55	2	2	1	3	2	5	3	4	1	1	2	1	2	2	1	1	2	2	1	1	1	1	2	2	1	1	2	2	2	2	2	2	2	2	2	1	1	1	1	1	1	1	1	1	1
246	"r246"	2015-06-29	9	7	1	1	1	1	1	2	1	7	2	2	1	2	2	2	1	1	2	2	1	1	2	1	2	2	2	1	2	2	2	2	1	2	2	2	2	1	2	1	1	1	1	1	1	2	1
247	"r247"	2015-06-29	9	10	1	1	1	2	2	4	2	5	2	3	2	1	2	2	1	1	2	1	1	1	1	1	2	2	2	1	2	2	2	2	2	2	2	2	2	1	1	1	2	1	1	1	1	1	1
248	"r248"	2015-06-29	9	39	2	2	1	2	1	3	3	3	2	1	4	2	2	2	1	1	1	2	1	1	2	2	2	2	2	1	2	2	2	2	2	2	2	2	2	1	1	1	1	1	1	1	1	1	1
249	"r249"	2015-06-29	9	19	1	1	1	3	2	5	3	5	1	3	5	1	2	2	1	1	2	2	2	2	2	1	2	2	2	2	2	2	2	2	2	2	2	2	2	1	1	1	1	1	1	1	1	1	1
250	"r250"	2015-06-30	9	44	1	2	1	3	3	6	3	4	2	2	1	2	2	2	1	1	2	2	2	2	2	2	2	2	2	1	2	2	2	2	2	2	2	2	2	1	2	1	2	1	1	1	1	1	1
251	"r251"	2015-06-30	9	15	1	1	1	3	2	5	2	5	1	1	1	1	2	2	1	1	1	1	1	1	2	1	2	2	2	1	2	2	2	2	2	2	2	2	2	1	1	1	1	2	#NULL!	2	1	2	1
252	"r252"	2015-06-30	9	31	2	2	1	2	3	5	3	4	2	1	2	2	2	2	1	1	1	2	1	1	2	2	2	2	2	1	2	2	2	2	2	2	2	2	2	1	1	1	1	1	2	1	1	1	1
253	"r253"	2015-06-30	9	15	1	1	1	2	2	4	3	5	1	1	3	1	2	2	1	1	2	1	1	1	1	1	2	2	2	1	2	2	2	2	2	2	2	2	2	1	1	1	1	1	1	1	1	1	1
254	"r254"	2015-06-30	9	17.7	1	1	1	3	1	4	3	5	2	2	2	2	2	2	1	1	2	2	1	1	2	1	2	2	2	1	2	2	2	2	1	2	2	2	2	1	1	1	2	1	1	1	1	1	1
255	"r255"	2015-06-30	9	8.7	1	1	1	3	2	5	2	5	2	2	1	1	2	2	1	1	2	2	2	2	2	1	2	2	2	2	2	2	2	2	2	2	2	2	2	1	2	1	1	1	2	1	1	1	1
256	"r256"	2015-06-30	9	27	1	2	1	2	2	4	5	1	2	1	1	2	2	2	1	1	1	2	1	1	2	1	1	2	2	1	2	2	2	2	2	2	2	2	2	1	1	1	2	1	2	1	1	1	1
257	"r257"	2015-06-30	9	26	2	2	1	3	3	6	4	1	2	2	1	1	2	2	1	1	2	2	1	1	2	2	2	2	1	1	2	2	2	2	1	2	2	2	2	1	2	1	1	1	2	1	1	2	1
258	"r258"	2015-06-30	9	8	2	1	1	4	1	5	2	5	2	1	1	1	2	2	1	1	2	2	1	2	2	2	2	2	2	1	2	2	2	2	2	2	2	2	2	1	1	1	1	1	1	1	1	1	1
259	"r259"	2015-06-30	9	4	1	1	1	1	1	2	1	7	2	2	1	1	2	2	1	1	1	1	1	1	2	1	2	2	2	1	2	2	2	2	2	2	2	2	2	1	2	1	2	2	#NULL!	2	1	1	1
260	"r260"	2015-06-30	9	32	2	4	1	2	2	4	3	6	1	1	1	2	2	2	1	1	2	2	2	2	2	2	2	2	2	1	2	2	2	2	2	2	2	2	2	1	2	1	2	1	1	2	1	1	1
261	"r261"	2015-06-30	9	12	1	1	1	3	2	5	2	5	1	2	1	1	2	2	1	1	2	2	2	2	2	1	2	2	2	1	2	2	2	2	1	2	2	2	2	1	1	1	1	1	2	1	1	1	1
262	"r262"	2015-07-01	9	10	1	1	1	1	1	2	2	5	1	1	1	1	2	2	1	1	2	2	1	1	2	2	2	2	2	1	2	2	2	2	2	2	2	2	2	1	1	1	1	1	1	1	1	1	1
263	"r263"	2015-07-01	9	5	2	1	1	2	2	4	1	7	2	2	2	1	2	1	1	1	2	2	1	1	2	1	2	2	2	1	2	2	2	1	2	2	2	2	2	1	2	1	1	1	2	1	1	1	1
264	"r264"	2015-07-01	9	58	1	2	1	2	1	3	1	2	2	1	2	1	2	2	1	1	2	1	1	1	2	1	2	2	1	1	2	2	2	2	2	2	2	2	2	1	1	1	1	1	1	1	1	1	1
265	"r265"	2015-07-01	9	49	2	2	1	3	2	5	1	4	1	1	2	1	2	2	1	1	2	2	1	2	2	1	2	2	2	1	2	2	2	2	2	2	2	2	2	1	1	1	2	1	1	1	1	1	1
266	"r266"	2015-07-01	9	38	2	3	1	4	5	9	3	4	1	2	3	1	2	2	1	1	2	2	1	2	2	2	2	2	2	1	2	2	2	2	2	1	2	2	2	1	2	1	1	1	2	2	1	1	1
267	"r267"	2015-07-01	9	25	1	1	1	3	5	8	5	1	1	1	1	2	2	2	1	1	2	2	2	2	2	2	2	2	2	1	2	2	2	2	2	2	2	2	2	1	1	1	2	1	1	1	1	1	1
268	"r268"	2015-07-01	1	16	2	1	1	3	1	4	3	3	2	1	1	1	2	2	1	1	2	2	1	1	2	2	2	2	2	1	2	2	2	2	2	2	2	2	2	1	1	1	1	1	1	2	1	1	1
269	"r269"	2015-07-01	1	13	1	1	1	4	3	7	2	5	1	1	2	1	2	1	1	1	2	2	1	1	2	1	2	2	2	1	2	2	2	1	2	2	2	2	2	1	1	1	1	1	1	1	1	1	1
270	"r270"	2015-07-01	1	9	1	1	1	2	2	4	2	5	2	2	3	2	2	2	1	1	2	2	2	2	2	2	2	2	2	1	2	2	2	2	2	2	2	2	2	1	2	1	2	1	2	1	1	1	1
271	"r271"	2015-07-01	1	5	1	1	1	2	1	3	1	7	2	2	2	1	2	2	1	1	2	2	2	2	2	1	2	2	2	1	2	2	2	2	1	2	2	2	2	2	#NULL!	1	1	2	#NULL!	2	1	1	1
272	"r272"	2015-07-01	1	40	2	2	1	5	1	6	3	6	2	2	3	1	2	2	1	1	2	2	1	1	1	1	1	2	2	1	2	2	2	2	1	2	1	2	2	1	1	1	1	1	1	1	1	1	1
273	"r273"	2015-07-01	1	41	1	2	1	2	2	4	5	4	1	1	1	1	2	2	1	1	2	2	1	1	2	2	2	2	2	1	2	2	2	2	2	2	2	2	2	1	1	1	2	1	2	1	1	1	1
274	"r274"	2015-07-01	1	12	1	1	1	3	1	4	2	5	2	1	3	1	2	1	1	1	2	2	1	1	2	1	2	2	2	1	2	2	2	1	2	2	2	2	2	1	2	1	1	1	2	1	1	1	1
275	"r275"	2015-07-01	1	9	2	1	1	4	3	7	2	5	1	1	3	2	2	2	1	1	2	2	1	1	2	1	2	2	2	1	2	2	2	2	2	2	2	1	2	1	1	1	1	1	2	2	1	1	1
276	"r276"	2015-07-01	1	7	1	1	1	2	2	4	2	5	2	2	1	1	2	2	1	1	2	2	1	1	2	2	2	2	2	1	2	2	2	2	2	2	2	2	2	2	#NULL!	1	1	1	2	2	1	1	1
277	"r277"	2015-07-01	1	5	1	1	1	2	1	3	1	7	2	2	2	1	2	1	1	1	2	2	1	1	2	1	2	2	2	1	2	2	2	1	2	2	2	2	2	1	2	1	1	1	2	2	1	2	1
278	"r278"	2015-07-02	1	37	1	2	1	2	2	4	3	3	1	1	1	2	2	2	1	1	1	2	1	1	2	2	2	2	2	1	2	2	2	2	2	2	2	2	2	1	1	1	1	1	1	1	1	1	1
279	"r279"	2015-07-02	1	31	2	2	1	3	2	5	3	2	2	2	1	1	2	2	1	1	2	2	1	1	2	2	2	2	2	1	2	2	2	2	2	2	1	2	2	1	1	1	1	1	2	1	1	1	1
280	"r280"	2015-07-02	1	13	2	1	1	3	5	8	2	5	1	1	2	2	2	2	1	1	2	2	1	2	2	1	2	1	2	1	2	2	2	2	1	2	2	2	2	1	1	1	2	1	1	1	1	1	1
281	"r281"	2015-07-02	1	13	1	1	1	5	1	6	2	5	2	2	1	1	2	2	1	1	2	2	2	2	2	1	2	2	2	1	2	2	2	2	2	2	2	2	2	1	2	1	2	1	1	2	1	1	1
282	"r282"	2015-07-02	1	60	1	2	1	3	4	7	3	2	2	2	3	1	2	2	1	2	2	1	1	1	2	1	2	2	2	1	2	2	2	2	2	2	2	2	2	1	1	1	1	1	1	1	1	1	1
283	"r283"	2015-07-02	1	50	2	2	1	3	1	4	2	4	1	1	1	1	2	2	1	1	2	2	2	2	2	1	2	2	2	1	2	2	2	2	1	2	2	2	2	1	1	1	2	1	1	1	1	2	1
284	"r284"	2015-07-02	1	5	1	1	1	4	3	7	1	7	2	1	1	1	2	2	1	1	2	2	1	1	2	2	2	2	1	1	2	2	2	2	1	2	2	2	2	1	2	1	1	1	2	1	1	1	1
285	"r285"	2015-07-02	1	29	2	2	1	2	2	4	5	3	1	1	1	1	2	2	1	1	2	2	1	2	2	2	2	2	2	1	2	2	2	2	2	2	2	2	2	1	1	1	1	1	2	2	1	1	1
286	"r286"	2015-07-02	1	22	1	1	1	2	1	3	3	4	2	2	3	2	2	2	1	1	2	2	2	2	2	2	2	2	2	1	2	2	2	2	2	2	2	2	2	1	1	1	1	1	1	2	1	1	1
287	"r287"	2015-07-02	1	17.5	2	1	1	3	2	5	3	5	2	2	2	2	2	2	1	1	2	2	2	2	2	2	2	2	2	1	2	2	2	2	2	2	2	2	2	1	1	1	1	2	#NULL!	2	1	1	1
288	"r288"	2015-07-02	1	11.8	2	1	1	3	5	8	2	5	1	1	4	1	2	2	1	1	2	2	2	2	2	1	2	2	2	1	2	2	2	2	1	2	2	2	2	1	2	1	1	1	2	1	1	1	1
289	"r289"	2015-07-02	1	32	1	4	1	2	3	5	4	1	1	1	2	1	2	2	1	1	2	2	2	2	2	1	2	2	2	1	2	2	2	2	1	2	2	2	2	1	2	1	1	1	2	1	1	1	1
290	"r290"	2015-07-02	1	38	2	2	1	6	3	9	3	3	2	2	3	1	2	2	1	1	2	2	1	2	2	1	2	2	2	1	2	2	2	2	2	2	2	2	2	1	1	1	1	1	1	1	1	2	1
291	"r291"	2015-07-02	1	19	1	2	1	2	2	4	4	2	1	3	2	1	2	2	1	1	2	2	1	2	2	2	2	2	2	1	2	2	2	2	2	1	2	2	2	1	1	1	1	1	1	1	1	1	1
292	"r292"	2015-07-02	1	15	2	1	1	5	5	10	3	2	2	2	2	1	2	2	1	1	2	2	1	1	2	2	2	2	2	1	2	2	2	2	2	2	2	2	2	1	1	1	1	1	1	1	1	1	2
293	"r293"	2015-07-02	1	12	1	1	1	2	2	4	2	5	1	1	2	1	2	1	1	1	2	2	1	1	2	1	2	2	2	1	2	2	2	1	2	2	2	2	2	1	2	1	1	2	#NULL!	2	1	1	1
294	"r294"	2015-07-03	1	55	1	2	1	2	2	4	3	2	2	2	2	1	2	1	1	1	2	2	1	1	2	1	2	2	2	1	2	2	2	2	2	2	2	2	2	1	1	1	2	1	1	1	1	1	1
295	"r295"	2015-07-03	1	4	2	1	1	2	2	4	1	7	1	1	1	1	2	2	1	1	2	2	1	1	2	2	2	2	2	1	2	2	2	2	2	2	1	2	2	1	1	1	1	1	2	1	1	1	1
296	"r296"	2015-07-03	1	37	1	3	1	2	1	3	3	6	1	3	1	2	2	2	1	1	2	2	1	2	2	1	2	1	2	1	2	2	2	2	1	2	2	2	2	1	2	1	1	1	2	2	1	1	1
297	"r297"	2015-07-03	1	12	1	1	1	3	2	5	2	5	1	2	1	1	2	2	1	1	2	2	2	2	2	1	2	2	2	1	2	2	2	2	2	2	2	2	2	1	1	1	2	1	1	1	1	2	1
298	"r298"	2015-07-03	1	22	2	2	1	3	3	6	3	2	2	1	3	1	2	2	1	1	2	2	1	1	2	1	2	2	2	1	2	2	2	2	2	2	2	2	2	1	1	1	1	1	2	1	1	1	1
299	"r299"	2015-07-03	1	32	1	2	1	6	3	9	5	1	1	1	4	2	2	2	1	1	1	2	1	1	2	2	2	2	2	1	2	2	2	2	2	2	2	2	2	1	1	1	1	1	1	1	1	1	1
300	"r300"	2015-07-03	1	23	1	2	1	2	2	4	5	2	2	2	2	1	2	2	1	1	1	1	1	1	2	1	2	2	2	1	2	2	2	2	2	2	2	2	2	1	2	1	1	1	1	1	1	1	1
301	"r301"	2015-07-03	1	2.8	1	1	1	2	2	4	1	7	1	1	2	2	2	2	1	1	2	2	1	1	2	1	2	2	2	1	2	2	2	2	2	2	2	1	2	2	#NULL!	1	1	1	2	1	1	1	1
302	"r302"	2015-07-03	1	10	1	1	1	2	1	3	2	5	2	2	1	2	2	2	1	1	1	2	1	1	2	2	2	2	2	1	2	2	2	2	2	2	2	2	2	1	1	1	1	1	1	2	1	1	1
303	"r303"	2015-07-03	1	3	1	1	1	2	1	3	1	7	2	2	3	1	2	2	1	1	2	2	2	2	2	1	2	2	2	1	2	2	2	2	1	2	2	2	2	2	#NULL!	1	1	2	#NULL!	1	2	#NULL!	1
304	"r304"	2015-07-03	1	36	2	2	1	3	3	6	3	1	2	2	3	1	2	2	1	2	2	2	2	2	2	1	2	2	2	1	2	2	2	2	2	2	2	2	2	1	1	1	1	1	1	2	1	1	1
305	"r305"	2015-07-03	1	28	2	2	1	6	3	9	4	1	1	1	3	1	2	2	1	1	2	2	1	1	2	2	2	2	1	1	2	2	2	2	1	2	2	2	2	1	1	1	1	1	2	1	1	1	1
306	"r306"	2015-07-03	1	5	1	1	1	2	2	4	1	7	2	1	2	1	2	2	1	1	2	2	1	2	2	2	2	2	2	1	2	2	2	2	2	2	2	2	2	1	2	1	1	1	1	1	1	1	1
307	"r307"	2015-07-03	1	12	1	1	1	2	2	4	2	5	1	1	2	2	2	2	1	1	2	2	1	1	2	1	2	2	2	1	2	2	2	2	2	2	2	1	2	1	1	1	1	1	2	1	1	1	1
308	"r308"	2015-07-03	1	16	2	1	1	2	1	3	3	5	2	2	1	1	2	2	1	1	2	2	1	2	2	1	2	2	2	1	2	2	2	2	2	2	2	2	2	1	1	1	1	1	1	1	1	1	1
309	"r309"	2015-07-03	1	7.6	1	1	1	1	3	4	2	5	2	2	1	1	2	2	1	1	2	2	1	2	2	2	2	2	2	1	2	2	2	2	2	1	2	2	2	1	2	1	2	2	#NULL!	2	1	1	1
310	"r310"	2015-07-03	1	3.9	1	1	1	3	5	8	1	7	2	2	4	1	2	1	1	1	2	2	1	1	1	1	1	1	2	1	2	2	2	2	2	2	2	2	2	1	1	1	1	1	1	1	1	1	1
311	"r311"	2015-07-04	1	58	2	2	1	3	2	5	2	2	1	2	2	1	2	2	1	1	2	2	2	2	2	1	2	2	2	1	2	2	2	2	1	2	2	2	2	1	1	1	1	1	1	1	1	2	1
312	"r312"	2015-07-04	1	6.6	1	1	1	3	5	8	1	7	1	1	2	2	2	2	1	1	2	2	1	1	2	1	2	2	2	1	2	2	2	2	2	2	2	1	2	1	2	1	1	1	2	1	1	1	1
313	"r313"	2015-07-04	1	23	1	1	1	4	1	5	2	4	2	1	1	1	2	2	1	1	2	2	1	1	2	2	2	2	1	1	2	2	2	2	1	2	2	2	2	1	2	1	1	1	1	1	1	1	1
314	"r314"	2015-07-04	1	18	2	1	1	4	5	9	3	5	1	1	1	1	2	2	1	1	2	2	1	2	2	2	2	2	2	1	2	2	2	2	2	2	2	2	2	1	1	1	1	1	1	2	1	1	1
315	"r315"	2015-07-04	1	6	2	1	1	2	2	4	2	5	2	2	3	2	2	2	1	1	2	2	1	1	2	1	2	2	2	1	2	2	2	2	2	2	2	1	2	1	1	1	1	1	1	1	1	1	1
316	"r316"	2015-07-04	1	67	1	4	1	3	2	5	2	2	2	2	3	1	2	2	1	1	2	2	1	1	2	2	2	2	1	1	2	2	2	2	1	2	2	2	2	2	#NULL!	1	1	1	2	1	1	1	1
317	"r317"	2015-07-04	1	3.4	1	1	1	3	5	8	1	7	1	2	3	1	2	2	1	1	2	2	1	2	2	2	2	2	2	1	2	2	2	2	2	2	2	2	2	2	#NULL!	2	#NULL!	2	#NULL!	1	1	1	1
318	"r318"	2015-07-04	1	28	2	2	1	2	2	4	5	3	1	1	1	2	2	2	1	1	2	2	1	2	2	2	2	2	2	1	2	2	2	2	2	2	2	2	2	1	1	1	1	2	#NULL!	2	1	1	1
319	"r319"	2015-07-04	1	30	1	2	1	1	2	3	4	3	2	2	2	1	2	2	1	1	2	2	1	1	2	2	2	2	2	1	2	2	2	2	2	2	1	2	2	1	2	1	1	1	2	1	1	1	1
320	"r320"	2015-07-04	1	4	2	1	1	1	2	3	1	7	2	3	2	2	2	2	1	1	2	2	1	2	2	1	2	1	2	1	2	2	2	2	1	2	2	2	2	1	2	1	2	1	2	2	1	1	1
321	"r321"	2015-07-04	1	1.6	1	1	1	2	2	4	1	7	2	2	2	1	2	2	1	1	2	2	2	2	2	1	2	2	2	1	2	2	2	2	2	2	2	2	2	1	1	1	1	1	1	1	2	#NULL!	1
322	"r322"	2015-07-04	1	41	1	2	1	4	2	6	3	2	2	2	4	1	2	2	1	1	2	1	1	1	1	1	2	2	2	1	2	2	2	2	2	2	2	2	2	1	2	1	1	1	2	1	1	1	1
323	"r323"	2015-07-04	1	30	2	2	1	3	3	6	3	6	1	2	1	1	2	2	1	1	2	2	1	1	2	2	2	2	1	1	2	2	2	2	1	2	2	2	2	1	1	1	1	1	1	1	1	1	1
324	"r324"	2015-07-04	1	6	2	1	1	4	2	6	1	7	2	1	1	1	2	2	1	1	2	2	1	2	2	2	2	2	2	1	2	2	2	2	2	2	2	2	2	1	1	1	2	1	2	1	1	1	1
325	"r325"	2015-07-04	1	53	1	1	1	3	2	5	5	1	1	1	1	2	2	2	1	1	2	2	1	1	2	1	2	2	2	1	2	2	2	2	2	2	2	1	2	1	2	1	1	1	1	2	1	1	1
326	"r326"	2015-07-04	1	16	1	1	1	1	6	7	2	2	1	1	1	1	2	2	1	1	1	1	1	1	2	1	2	2	2	1	2	2	2	2	2	2	2	2	2	1	1	1	1	1	1	1	1	1	1
327	"r327"	2015-07-04	1	23	1	1	1	3	3	6	3	2	2	2	3	2	2	2	1	1	1	2	1	1	2	2	2	2	2	1	2	2	2	2	2	2	2	2	2	1	1	1	1	1	2	2	1	1	1
328	"r328"	2015-07-05	1	8	2	1	1	1	2	3	2	5	2	1	3	1	2	2	1	1	1	1	1	1	2	1	2	2	2	1	2	2	2	2	2	2	2	2	2	1	2	1	2	1	1	1	1	1	1
329	"r329"	2015-07-05	1	55	1	2	1	4	4	8	4	4	2	2	4	1	2	2	1	1	2	2	1	1	2	1	2	2	2	1	2	2	2	2	1	2	2	2	2	1	1	1	1	1	1	1	1	1	1
330	"r330"	2015-07-05	1	13	1	1	1	2	1	3	2	5	1	1	2	1	2	2	1	1	2	2	1	1	2	2	2	2	1	1	2	2	2	2	1	2	2	2	2	1	2	1	1	2	#NULL!	2	1	1	1
331	"r331"	2015-07-05	1	8	2	1	1	3	2	5	2	5	2	2	3	1	2	2	1	1	2	2	1	2	2	2	2	2	2	1	2	2	2	2	2	2	2	2	2	1	1	1	2	1	1	1	1	1	1
332	"r332"	2015-07-05	1	43	2	2	1	3	1	4	4	6	2	2	3	1	2	2	1	1	2	2	2	2	2	1	2	2	2	1	2	2	2	2	1	2	2	2	2	1	1	1	1	1	1	1	1	1	1
333	"r333"	2015-07-05	1	16	1	1	1	3	2	5	3	5	1	1	3	2	2	2	1	1	2	2	1	1	2	1	2	2	2	1	2	2	2	2	2	2	2	1	2	1	2	1	1	1	1	1	1	1	1
334	"r334"	2015-07-05	1	24	2	2	1	3	3	6	5	1	1	1	2	1	2	2	1	1	2	2	1	2	2	1	2	2	2	1	2	2	2	2	2	2	2	2	2	1	1	1	1	1	1	1	1	1	1
335	"r335"	2015-07-05	1	20	2	2	1	2	1	3	4	1	1	1	1	1	2	2	1	1	2	2	1	2	2	2	2	2	2	1	2	2	2	2	2	1	2	2	2	1	1	1	2	1	1	1	1	1	1
336	"r336"	2015-07-05	1	14	1	1	1	5	5	10	2	4	2	2	1	2	2	2	1	1	2	2	1	1	2	1	2	2	2	1	2	2	2	2	2	2	2	1	2	1	2	1	1	1	2	2	1	1	1
337	"r337"	2015-07-05	1	10	1	1	1	2	2	4	2	5	2	2	1	1	2	2	1	1	2	2	1	2	2	1	2	2	2	1	2	2	2	2	2	2	2	2	2	1	1	1	1	1	1	1	1	1	1
338	"r338"	2015-07-05	1	8.6	1	1	1	3	3	6	2	5	2	1	1	1	2	2	1	1	2	2	1	2	2	2	2	2	2	1	2	2	2	2	2	1	2	2	2	2	#NULL!	1	1	2	#NULL!	2	1	1	1
339	"r339"	2015-07-05	1	39	1	2	1	5	3	8	3	2	1	2	2	1	1	2	1	1	2	2	1	1	1	1	2	2	2	1	2	2	2	2	2	2	2	2	2	1	1	1	2	1	1	1	1	1	1
340	"r340"	2015-07-05	1	31	2	2	1	2	1	3	5	1	2	1	4	1	2	2	1	1	2	2	2	2	2	1	2	2	2	1	2	2	2	2	1	2	2	2	2	1	1	1	1	1	1	1	1	1	1
341	"r341"	2015-07-05	1	52	2	2	1	3	2	5	2	6	2	2	1	1	2	2	1	1	2	2	1	2	2	1	2	2	2	1	2	2	2	2	2	2	2	2	2	1	2	1	1	1	1	1	1	1	1
342	"r342"	2015-07-05	1	10	1	1	1	3	4	7	2	5	2	1	1	1	2	2	1	1	2	2	1	2	2	2	2	2	2	1	2	2	2	2	2	1	2	2	2	1	2	1	1	1	2	1	1	2	1
343	"r343"	2015-07-05	1	18	1	2	1	2	2	4	3	3	2	1	1	2	2	2	1	1	2	2	2	2	2	2	2	2	2	1	2	2	2	2	2	2	2	2	2	1	1	1	1	1	1	1	1	1	1
344	"r344"	2015-07-05	1	2.1	1	1	1	3	1	4	1	7	2	2	2	1	2	2	1	1	2	2	1	2	2	1	2	2	2	1	2	2	2	2	2	2	2	2	2	2	#NULL!	1	1	1	1	1	1	1	1
345	"r345"	2015-07-05	1	45	2	2	1	5	5	10	2	3	2	3	4	1	2	2	1	1	2	2	1	2	2	2	2	2	2	1	2	2	2	2	2	1	2	2	2	1	1	1	1	2	#NULL!	1	1	1	1
346	"r346"	2015-07-06	1	1.3	1	1	1	2	2	4	1	7	2	2	2	1	2	2	1	1	2	2	2	2	2	1	2	2	2	1	2	2	2	2	1	2	2	2	2	2	#NULL!	1	1	1	2	1	2	#NULL!	1
347	"r347"	2015-07-06	1	47	1	2	1	4	2	6	1	2	2	2	3	1	2	1	1	1	2	1	1	1	1	1	1	2	2	1	2	2	2	2	2	2	2	2	2	1	1	1	2	1	1	1	1	1	1
348	"r348"	2015-07-06	1	38	2	2	1	3	3	6	4	2	1	1	1	2	2	2	1	1	2	2	1	1	2	1	2	2	2	1	2	2	2	2	1	2	2	2	2	1	1	1	1	1	1	1	1	1	1
349	"r349"	2015-07-06	1	24	1	2	1	2	3	5	5	1	2	1	1	2	2	2	1	1	2	2	1	1	2	1	2	2	2	1	2	2	2	2	1	2	2	2	2	1	2	1	1	2	#NULL!	2	1	1	1
350	"r350"	2015-07-06	1	14	2	1	1	3	4	7	2	3	1	1	1	2	2	2	1	1	2	2	2	2	2	2	2	2	2	1	2	2	2	2	2	2	2	2	2	1	1	1	1	1	1	1	1	1	1
351	"r351"	2015-07-06	1	19	1	1	1	1	7	9	3	4	2	2	4	1	2	2	1	1	2	2	1	2	2	1	2	2	2	1	2	2	2	2	2	2	2	2	2	1	1	1	2	1	2	1	1	1	1
352	"r352"	2015-07-06	1	6.6	1	1	1	2	1	3	1	7	2	2	1	1	2	2	1	1	2	2	1	2	2	2	2	2	2	1	2	2	2	2	2	1	2	2	2	2	#NULL!	1	1	1	2	2	1	1	1
353	"r353"	2015-07-06	1	34	2	2	1	3	3	6	5	1	2	1	2	2	2	2	1	1	2	2	1	1	2	1	2	2	2	1	2	2	2	2	1	2	2	2	2	1	1	1	1	1	1	1	1	1	1
354	"r354"	2015-07-06	1	42	1	2	1	5	5	10	5	1	1	1	4	1	2	2	1	1	2	2	2	2	2	1	2	2	2	2	2	2	2	2	2	2	2	2	2	1	1	1	1	1	1	1	1	2	1
355	"r355"	2015-07-06	1	11	1	1	1	2	2	4	2	5	2	1	2	2	2	2	1	1	2	2	1	1	2	1	2	2	2	1	2	2	2	2	1	2	2	2	2	1	2	1	1	1	2	1	1	1	1
356	"r356"	2015-07-06	1	8	1	1	1	2	1	3	2	5	1	1	2	2	2	2	1	1	2	2	2	2	2	2	2	2	2	1	2	2	2	2	2	2	2	2	2	1	1	1	1	1	1	1	1	1	1
357	"r357"	2015-07-06	1	5	2	1	1	3	2	5	1	7	2	2	1	2	2	2	1	1	2	2	1	1	2	1	2	2	2	1	2	2	2	2	1	2	2	2	2	2	#NULL!	1	2	1	2	2	1	1	1
358	"r358"	2015-07-06	12	2.4	2	1	1	4	4	8	1	7	2	2	5	1	2	2	1	1	2	2	2	2	2	1	2	2	2	2	2	2	2	2	2	2	2	2	2	2	#NULL!	1	1	1	1	1	1	1	1
359	"r359"	2015-07-06	12	68	1	2	1	2	4	6	2	2	2	1	2	1	2	2	1	2	2	2	1	1	1	1	2	2	2	1	2	2	2	2	2	2	2	2	2	1	1	1	1	1	1	1	1	1	1
360	"r360"	2015-07-06	12	40	1	2	1	2	1	3	2	2	1	1	1	1	2	2	1	1	2	2	2	2	2	1	2	2	2	1	2	2	2	2	1	2	2	2	2	1	2	1	1	1	2	1	1	1	1
361	"r361"	2015-07-06	12	30	2	3	1	3	2	5	3	2	2	2	1	1	2	2	1	1	1	1	1	1	2	1	2	2	2	1	2	2	2	2	2	2	2	2	2	1	1	1	1	2	#NULL!	2	1	1	1
362	"r362"	2015-07-06	12	24	1	1	1	3	1	4	5	1	2	1	2	1	2	2	1	1	2	2	1	1	2	1	2	2	2	1	2	2	2	2	2	2	2	1	2	1	1	1	2	1	1	1	1	1	1
1	"r363"	2015-07-07	12	9	2	1	1	4	3	7	2	5	2	2	3	1	2	2	1	1	1	1	1	1	2	1	2	2	2	1	2	2	2	2	2	2	2	2	2	1	2	1	1	1	2	1	1	1	1
364	"r364"	2015-07-07	12	4	1	1	1	3	2	5	1	7	2	2	1	2	2	2	1	1	2	2	2	2	2	2	2	2	2	1	2	2	2	2	2	2	2	2	2	2	#NULL!	1	1	2	#NULL!	2	1	1	1
365	"r365"	2015-07-07	12	50	1	2	1	3	2	5	4	2	2	1	2	1	2	2	1	1	2	2	1	1	2	1	2	2	2	1	2	2	2	2	2	2	1	2	2	1	1	1	1	1	1	1	1	1	1
366	"r366"	2015-07-07	12	37	2	2	1	3	2	5	3	2	1	2	1	2	2	2	1	1	2	2	2	2	2	2	2	2	2	1	2	2	2	2	2	2	2	2	2	1	2	1	2	1	1	1	1	1	1
367	"r367"	2015-07-07	12	18	1	1	1	3	3	6	3	3	2	3	2	2	2	2	1	1	2	2	1	1	2	1	2	2	2	1	2	2	2	2	2	2	2	1	2	1	1	1	2	1	1	1	1	1	1
368	"r368"	2015-07-07	12	18	2	2	1	2	1	3	3	2	2	2	3	1	2	2	1	1	2	2	1	2	2	1	2	2	2	1	2	2	2	2	2	2	2	2	2	1	1	1	1	1	2	1	1	1	1
369	"r369"	2015-07-07	12	7	1	1	1	6	1	7	2	5	1	1	2	1	2	2	1	1	2	2	1	2	2	2	2	2	2	1	2	2	2	2	2	1	2	2	2	1	2	1	1	1	2	2	1	2	1
370	"r370"	2015-07-07	12	52	1	2	1	5	1	6	4	4	2	2	1	2	2	2	1	1	2	2	1	1	2	2	2	2	2	1	2	2	2	2	2	2	2	2	2	1	1	1	1	1	1	1	1	1	1
371	"r371"	2015-07-07	12	43	2	2	1	4	1	5	3	2	2	1	1	2	2	2	1	1	2	2	2	2	2	2	2	2	2	1	2	2	2	2	2	2	2	2	2	1	1	1	2	2	#NULL!	1	1	1	1
372	"r372"	2015-07-07	12	26	1	1	1	3	1	4	5	1	2	2	2	2	2	2	1	1	2	2	2	2	2	2	2	2	2	1	2	2	2	2	2	2	2	2	2	1	1	1	1	1	1	1	1	1	1
373	"r373"	2015-07-07	12	22	1	2	1	4	3	7	4	2	1	1	2	1	2	2	1	1	2	2	1	1	2	1	2	2	2	1	2	2	2	2	2	2	2	1	2	2	#NULL!	1	1	1	1	2	1	1	1
374	"r374"	2015-07-07	12	11	1	1	1	2	1	3	2	5	2	2	2	2	2	2	1	1	1	2	1	1	2	2	2	2	2	1	2	2	2	2	2	2	2	2	2	1	1	1	1	1	2	1	1	1	1
375	"r375"	2015-07-07	12	6	1	1	1	3	2	5	2	5	1	2	1	2	2	2	1	1	2	2	2	2	2	2	2	2	2	1	2	2	2	2	2	2	2	2	2	2	#NULL!	1	1	1	2	2	1	1	1
376	"r376"	2015-07-07	12	33	2	3	1	2	2	4	3	6	2	1	2	2	2	2	1	1	2	2	1	1	2	1	2	2	2	1	2	2	2	2	2	2	2	2	2	1	1	1	1	1	2	1	1	1	1
377	"r377"	2015-07-07	12	25	1	2	1	3	2	5	5	1	2	2	4	1	2	2	1	1	2	2	2	2	2	1	2	2	2	1	2	2	2	2	1	2	2	2	2	1	1	1	2	1	1	2	1	1	1
378	"r378"	2015-07-07	12	5	2	1	1	3	3	6	1	7	2	2	2	1	2	2	1	1	2	2	1	1	2	1	2	2	2	1	2	2	2	2	2	2	2	1	2	1	1	1	1	1	1	1	1	1	1
379	"r379"	2015-07-07	12	3	1	1	1	2	1	3	1	7	2	1	1	2	2	2	1	1	2	2	2	2	2	2	2	2	2	1	2	2	2	2	2	2	2	2	2	1	1	1	1	1	2	2	2	#NULL!	1
380	"r380"	2015-07-08	12	31	2	2	1	3	3	6	4	2	2	2	4	1	1	2	1	1	2	2	1	1	1	1	1	2	2	1	2	2	2	2	1	2	2	2	2	1	1	1	1	1	1	2	1	1	1
381	"r381"	2015-07-08	12	63	1	4	1	3	1	4	3	3	1	1	2	2	2	2	1	1	2	2	2	2	2	2	2	2	2	1	2	2	2	2	2	2	2	2	2	1	1	1	1	1	1	1	1	1	1
382	"r382"	2015-07-08	12	39	1	1	1	4	3	7	3	3	2	1	1	1	2	2	1	1	2	2	1	1	2	2	2	2	1	1	2	2	2	2	1	2	2	2	2	1	1	1	1	1	1	1	1	1	2
383	"r383"	2015-07-08	12	12	1	1	1	3	2	5	2	5	1	1	2	1	2	2	1	1	2	2	1	2	2	2	2	2	2	1	2	2	2	2	2	2	2	2	2	1	2	1	1	1	2	1	1	1	1
384	"r384"	2015-07-08	12	8	1	1	1	3	3	6	2	5	2	2	2	1	2	2	1	1	2	2	2	2	2	1	2	2	2	1	2	2	2	2	1	2	2	2	2	1	2	1	1	1	2	2	1	1	1
385	"r385"	2015-07-08	12	6	2	1	1	2	1	3	1	7	2	2	1	1	2	2	1	1	2	2	2	2	2	1	2	2	2	1	2	2	2	2	1	2	2	2	2	2	#NULL!	1	1	2	#NULL!	2	1	2	1
386	"r386"	2015-07-08	12	51	1	2	1	4	2	6	2	4	2	1	2	1	2	2	1	1	2	2	1	1	2	2	2	2	2	1	2	2	2	2	2	2	1	2	2	1	2	1	1	1	2	1	1	1	1
387	"r387"	2015-07-08	12	40	2	2	1	5	1	6	4	6	1	1	3	2	2	2	1	1	2	2	2	2	2	2	2	2	2	1	2	2	2	2	2	2	2	2	2	1	2	1	1	1	2	1	1	1	1
388	"r388"	2015-07-08	12	25	1	1	1	1	2	3	5	1	2	2	2	2	2	2	1	1	2	2	2	2	2	2	2	2	2	1	2	2	2	2	2	2	2	2	2	1	1	1	2	1	1	1	1	1	1
389	"r389"	2015-07-08	12	17	2	1	1	3	1	4	3	3	1	1	3	1	2	2	1	1	2	2	1	1	2	2	2	2	1	1	2	2	2	2	1	2	2	2	2	1	2	1	2	2	#NULL!	2	1	1	1
390	"r390"	2015-07-08	12	10	1	1	1	4	3	7	2	5	2	2	3	1	2	2	1	1	2	2	1	2	2	2	2	2	2	1	2	2	2	2	2	2	2	2	2	1	1	1	2	1	1	1	1	2	1
391	"r391"	2015-07-08	12	8	1	1	1	2	2	4	2	5	2	2	2	1	2	2	1	1	1	1	1	1	2	1	2	2	2	1	2	2	2	2	2	2	2	2	2	1	1	1	1	2	#NULL!	1	1	1	1
392	"r392"	2015-07-08	12	28	1	2	1	3	4	7	5	1	1	1	2	2	2	2	1	1	2	2	1	2	2	1	2	1	2	1	2	2	2	2	1	2	2	2	2	1	2	1	1	2	#NULL!	1	1	1	1
393	"r393"	2015-07-08	12	27	2	2	1	2	1	3	5	1	2	2	4	1	2	2	1	1	2	2	2	2	2	2	2	2	2	1	2	2	2	2	2	2	2	2	2	1	1	1	1	1	1	1	1	1	1
394	"r394"	2015-07-08	12	7	2	1	1	3	2	5	2	5	1	1	2	2	2	2	1	1	2	2	1	1	2	1	2	2	2	1	2	2	2	2	2	2	2	1	2	1	1	1	1	2	#NULL!	1	1	1	1
395	"r395"	2015-07-08	12	4.3	1	1	1	5	5	10	1	7	2	2	1	1	2	2	1	1	1	1	1	1	2	1	2	2	2	1	2	2	2	2	2	2	2	2	2	1	2	1	1	2	#NULL!	1	1	1	1
396	"r396"	2015-07-08	12	1.8	1	1	1	2	2	4	1	7	2	3	1	1	2	2	1	2	2	2	2	2	2	2	2	2	2	1	2	2	2	2	2	2	2	2	2	1	2	1	1	1	1	1	1	1	1
397	"r397"	2015-07-08	12	28	1	2	1	3	3	6	4	3	2	1	2	1	2	2	1	1	2	2	2	2	2	1	2	2	2	1	2	2	2	2	2	2	2	2	2	1	2	1	2	2	#NULL!	2	1	1	1
398	"r398"	2015-07-08	12	30	2	2	1	2	1	3	3	2	2	1	1	1	2	2	1	1	2	2	1	1	2	2	2	2	2	1	2	2	2	2	2	2	2	2	2	1	1	1	2	1	2	1	1	1	1
399	"r399"	2015-07-08	12	6	1	1	1	3	2	5	2	5	2	2	2	1	2	1	1	1	2	2	1	1	2	1	2	2	2	1	2	2	2	1	2	2	2	2	2	1	2	1	1	1	2	1	1	1	1
400	"r400"	2015-07-08	12	31	2	2	1	3	1	4	3	2	2	1	1	2	2	2	1	1	2	2	1	1	2	1	2	2	2	1	2	2	2	2	2	2	2	1	2	2	#NULL!	2	#NULL!	1	2	1	1	1	2
401	"r401"	2015-07-08	12	1.7	1	1	1	4	3	7	1	7	2	2	1	2	2	2	1	1	2	2	1	1	2	1	2	2	2	1	2	2	2	2	1	2	2	2	2	2	#NULL!	1	1	1	1	1	2	#NULL!	1
402	"r402"	2015-07-09	12	19	1	1	1	2	5	7	3	3	2	2	1	2	2	2	1	1	2	2	1	1	2	1	2	2	2	1	2	2	2	2	1	2	2	2	2	1	1	1	1	1	1	1	1	1	1
403	"r403"	2015-07-09	12	48	1	2	1	2	3	5	4	1	1	1	2	1	2	2	1	1	2	2	1	2	2	2	2	2	2	1	2	2	2	2	1	2	2	2	2	1	1	1	1	2	#NULL!	2	1	1	1
404	"r404"	2015-07-09	12	14	2	1	1	3	2	5	2	5	2	2	1	1	2	2	1	1	1	1	1	1	2	1	2	2	2	1	2	2	2	2	2	2	2	2	2	2	#NULL!	1	1	1	2	1	1	1	1
405	"r405"	2015-07-09	12	10	1	1	1	3	3	6	2	5	2	3	2	2	2	2	1	1	2	2	1	1	2	1	2	2	2	1	2	2	2	2	2	2	2	1	2	2	#NULL!	1	2	1	2	1	1	1	1
406	"r406"	2015-07-09	12	34	1	2	1	2	1	3	3	6	2	2	1	1	2	2	1	1	1	1	1	1	2	1	2	2	2	1	2	2	2	2	2	2	2	2	2	1	1	1	1	1	1	1	1	1	1
407	"r407"	2015-07-09	12	5	2	1	1	3	1	4	1	7	1	1	1	2	2	2	1	1	2	2	1	1	2	1	2	2	2	1	2	2	2	2	1	2	2	2	2	1	1	1	2	1	1	2	1	2	1
408	"r408"	2015-07-09	12	29	1	2	1	2	2	4	5	1	2	1	1	2	2	2	1	1	2	2	1	2	2	1	2	2	2	1	2	2	2	2	2	2	2	2	2	1	1	1	1	1	2	1	1	1	1
409	"r409"	2015-07-09	12	6	2	1	1	5	6	11	2	5	2	2	2	1	2	2	1	1	1	1	1	1	2	1	2	2	2	1	2	2	2	2	2	2	2	2	2	2	#NULL!	1	1	2	#NULL!	2	1	1	1
410	"r410"	2015-07-09	12	28	2	2	1	2	2	4	3	2	1	3	1	1	2	2	1	1	2	2	2	2	2	1	2	2	2	1	2	2	2	2	1	2	2	2	2	1	1	1	1	1	2	1	1	1	1
411	"r411"	2015-07-09	12	4	1	1	1	6	1	7	1	7	2	2	2	1	2	2	1	1	1	1	1	1	2	1	2	2	2	1	2	2	2	2	2	2	2	2	2	1	1	2	#NULL!	2	#NULL!	2	1	2	1
412	"r412"	2015-07-09	12	12	1	1	1	4	4	8	2	5	1	1	3	1	2	2	1	1	2	2	1	2	1	1	2	2	2	1	2	2	2	2	1	2	2	2	2	1	1	1	1	1	1	1	1	1	1
413	"r413"	2015-07-09	12	38	2	2	1	3	2	5	2	2	2	2	3	1	2	2	1	1	2	2	1	1	2	2	2	2	2	1	2	2	2	2	2	2	2	2	2	1	1	1	1	1	1	1	1	1	1
414	"r414"	2015-07-09	12	3	2	1	1	3	3	6	1	7	2	2	3	1	2	1	1	1	2	2	1	1	2	1	2	2	2	1	2	2	2	1	2	2	2	2	2	1	1	1	1	1	2	1	1	1	1
415	"r415"	2015-07-09	12	27	1	2	1	2	1	3	5	1	1	1	2	2	2	2	1	1	2	2	1	1	2	1	2	2	2	1	2	2	2	2	2	2	2	1	2	1	1	1	1	1	2	1	1	2	1
416	"r416"	2015-07-09	12	44	1	4	1	3	2	5	3	4	2	2	2	1	2	2	1	1	1	1	1	1	2	1	2	2	2	1	2	2	2	2	2	2	2	2	2	1	1	1	1	1	1	2	1	1	1
417	"r417"	2015-07-09	12	66	1	1	1	3	1	4	2	1	2	2	1	1	2	2	1	1	2	2	2	2	2	1	2	2	2	1	2	2	2	2	1	2	2	2	2	1	1	2	#NULL!	1	2	1	1	1	1
418	"r418"	2015-07-09	12	7	2	1	1	3	3	8	1	7	2	2	1	2	2	2	1	1	2	2	1	1	2	1	2	2	2	1	2	2	2	2	2	2	2	1	2	1	2	1	1	1	1	2	1	1	1
419	"r419"	2015-07-09	12	4	1	1	1	2	2	4	1	7	1	1	1	2	2	2	1	1	2	2	2	2	2	2	2	2	2	1	2	2	2	2	2	2	2	2	2	1	2	1	1	1	2	1	1	1	1
420	"r420"	2015-07-09	12	63	1	4	1	3	3	6	4	2	1	1	2	1	2	2	1	1	2	2	1	1	2	1	2	2	2	1	2	2	2	2	1	2	2	2	2	1	1	1	1	1	1	1	1	1	1
421	"r421"	2015-07-09	12	43	2	2	1	5	5	10	3	4	1	1	1	1	2	2	1	1	2	2	2	2	2	1	2	2	2	2	2	2	2	2	2	2	2	2	2	1	2	1	2	1	2	1	1	1	2
422	"r422"	2015-07-09	12	21	1	1	1	2	2	4	3	3	2	3	1	1	2	2	1	1	2	2	2	2	2	2	2	2	2	1	2	2	2	2	2	2	2	2	2	1	1	1	1	1	1	1	1	1	1
423	"r423"	2015-07-09	12	27	2	3	1	3	1	4	4	3	1	1	2	1	2	2	1	1	2	2	1	2	2	2	2	2	2	1	2	2	2	2	2	2	2	2	2	1	1	1	1	1	1	1	1	1	1
424	"r424"	2015-07-09	12	20	1	1	1	4	3	7	3	4	2	1	2	1	2	2	1	1	2	2	2	2	2	1	2	2	2	2	2	2	2	2	2	2	2	2	2	1	1	1	1	1	2	1	1	1	1
425	"r425"	2015-07-09	12	10	1	1	1	3	2	5	2	5	2	2	2	2	2	2	1	1	2	2	1	1	2	1	2	2	2	1	2	2	2	2	1	2	2	2	2	1	1	1	1	1	1	1	1	1	1
426	"r426"	2015-07-09	12	49	1	2	1	4	1	5	5	1	2	1	1	1	2	2	1	1	2	2	1	2	2	1	2	2	2	1	2	2	2	2	2	2	2	2	2	1	2	1	1	1	1	1	1	1	1
427	"r427"	2015-07-09	12	38	2	2	1	1	2	3	3	4	2	2	2	1	2	2	1	1	2	2	2	2	2	1	2	2	2	2	2	2	2	2	2	2	2	2	2	1	2	1	1	2	#NULL!	2	1	1	1
428	"r428"	2015-07-09	12	9	1	1	1	3	1	4	2	5	2	3	3	1	2	2	1	1	2	2	1	1	2	2	2	2	1	1	2	2	2	2	1	2	2	2	2	1	1	1	2	2	#NULL!	2	1	1	1
429	"r429"	2015-07-09	12	8	1	1	1	4	2	6	2	5	2	1	3	1	2	2	1	1	2	2	1	2	2	2	2	2	2	1	2	2	2	2	2	2	2	2	2	1	2	1	1	1	1	2	2	#NULL!	1
430	"r430"	2015-07-10	12	11	1	1	1	2	4	6	2	5	2	2	2	2	2	2	1	1	2	2	2	2	2	2	2	2	2	1	2	2	2	2	2	2	2	2	2	1	2	1	1	1	2	1	1	1	1
431	"r431"	2015-07-10	12	37	1	2	1	5	3	8	5	1	2	1	2	1	2	2	1	1	2	2	1	1	2	2	2	2	1	1	2	2	2	2	1	2	2	2	2	1	1	1	2	1	1	1	1	1	1
432	"r432"	2015-07-10	12	35	2	2	1	6	1	7	3	2	1	1	2	1	2	2	1	1	2	2	2	2	2	2	2	2	2	1	2	2	2	2	2	2	2	2	2	1	1	1	1	1	1	1	1	1	1
433	"r433"	2015-07-10	12	12	1	1	1	2	2	4	2	5	2	2	2	1	2	2	1	1	2	2	2	2	2	1	2	2	2	1	2	2	2	2	1	2	2	2	2	1	2	1	1	1	2	2	1	1	1
434	"r434"	2015-07-10	12	21	1	1	1	3	1	4	4	4	1	1	1	2	2	2	1	1	2	2	1	1	2	1	2	2	2	1	2	2	2	2	1	2	2	2	2	1	1	1	1	1	2	1	1	1	1
435	"r435"	2015-07-10	12	6	1	1	1	4	3	7	2	5	2	1	2	1	2	2	1	1	2	2	2	2	2	2	2	2	2	1	2	2	2	2	2	2	2	2	2	1	1	1	1	2	#NULL!	2	2	#NULL!	1
436	"r436"	2015-07-10	12	3.3	2	1	1	5	1	6	1	7	1	1	2	2	2	2	1	1	2	2	1	1	2	1	2	2	2	1	2	2	2	2	1	2	2	2	2	1	2	2	#NULL!	1	1	1	1	1	1
437	"r437"	2015-07-10	12	1.9	1	1	1	2	2	4	1	7	2	2	4	1	2	2	1	1	2	2	1	1	2	2	2	2	1	1	2	2	2	2	1	2	2	2	2	1	1	1	1	1	1	1	2	#NULL!	1
438	"r438"	2015-07-10	12	20	2	2	1	3	1	4	3	3	2	2	1	1	2	2	1	1	2	2	1	2	2	2	2	2	2	1	2	2	2	2	2	2	2	2	2	1	2	1	2	1	2	1	1	1	1
439	"r439"	2015-07-10	12	40	1	2	1	4	2	6	4	3	1	1	1	1	2	2	1	1	2	2	1	2	2	2	2	2	2	1	2	2	2	2	2	2	2	2	2	1	2	1	1	1	1	1	1	1	1
440	"r440"	2015-07-10	12	32	2	2	1	3	2	5	4	2	1	1	1	1	2	2	1	1	1	1	1	1	2	1	2	2	2	1	2	2	2	2	2	2	2	2	2	1	1	2	#NULL!	1	2	2	1	1	1
441	"r441"	2015-07-10	12	11	1	1	1	3	1	4	2	5	2	3	1	1	2	2	1	1	2	2	2	2	2	1	2	2	2	1	2	2	2	2	1	2	2	2	2	1	1	1	1	1	1	1	1	1	1
442	"r442"	2015-07-10	12	7	2	1	1	2	4	6	2	5	1	1	1	2	2	2	1	1	2	2	1	1	2	1	2	2	2	1	2	2	2	2	2	2	2	1	2	1	1	1	1	1	1	1	1	1	1
443	"r443"	2015-07-10	12	3	1	1	1	4	1	5	1	7	2	2	2	1	2	2	1	1	2	2	2	2	2	2	2	2	2	1	2	2	2	2	2	2	2	2	2	1	2	1	1	1	1	1	1	1	1
444	"r444"	2015-07-10	19	1.6	1	1	1	1	2	3	1	7	2	2	2	1	2	2	1	1	1	1	1	1	2	1	2	2	2	1	2	2	2	2	2	2	2	2	2	1	1	1	2	1	1	1	1	1	1
445	"r445"	2015-07-10	19	46	1	2	1	5	3	8	5	1	2	1	2	1	2	2	1	1	2	2	1	1	2	1	2	2	2	1	2	2	2	2	2	2	2	2	2	1	1	1	2	1	1	1	1	1	1
446	"r446"	2015-07-10	19	14	1	1	1	1	2	3	2	3	1	2	3	1	2	2	1	1	2	2	2	2	2	1	2	2	2	1	2	2	2	2	1	2	2	2	2	1	2	1	1	1	1	1	1	1	1
447	"r447"	2015-07-10	19	35	2	2	1	2	2	4	5	1	1	1	2	2	2	1	1	2	2	1	1	2	1	2	2	2	1	2	2	2	2	2	2	2	1	2	2	1	1	1	1	1	2	1	1	1	1
448	"r448"	2015-07-10	19	12	2	1	1	5	1	6	2	5	1	1	2	1	2	2	1	1	2	2	1	1	2	2	2	2	1	1	2	2	2	2	1	2	2	2	2	1	2	1	1	2	#NULL!	2	1	2	1
449	"r449"	2015-07-10	19	9	1	1	1	4	1	5	2	5	2	2	2	1	2	2	1	1	2	2	1	2	2	2	2	2	2	1	2	2	2	2	2	2	2	2	2	2	#NULL!	1	1	2	#NULL!	1	1	1	1
450	"r450"	2015-07-10	19	7	1	1	1	3	4	7	2	5	1	1	2	2	2	1	1	2	2	1	1	2	1	2	2	2	1	2	2	2	2	2	2	2	1	2	2	2	#NULL!	1	2	2	#NULL!	1	1	2	1
451	"r451"	2015-07-10	19	5	1	1	1	4	3	7	1	7	2	2	2	1	2	2	1	1	1	1	1	1	2	1	2	2	2	1	2	2	2	2	2	2	2	2	2	1	1	1	1	1	1	1	1	1	1
452	"r452"	2015-07-10	19	3	2	1	1	3	1	4	1	7	2	3	2	1	2	2	1	1	2	2	2	2	2	1	2	2	2	2	2	2	2	2	2	2	2	2	2	1	1	1	1	1	1	1	1	1	1
453	"r453"	2015-07-10	19	27	2	2	1	3	3	6	5	1	2	2	1	2	2	2	1	1	2	2	2	2	2	1	2	2	2	1	2	2	2	2	2	2	1	2	2	1	1	1	1	1	1	1	1	1	1
454	"r454"	2015-07-11	19	38	2	3	1	2	3	5	3	6	1	1	2	1	2	2	1	1	2	2	2	2	2	1	2	2	2	2	2	2	2	2	2	2	2	2	2	1	1	1	1	1	1	1	1	1	1
455	"r455"	2015-07-11	19	13	2	1	1	3	3	6	3	5	2	1	1	1	2	2	1	1	2	2	2	2	2	1	2	2	2	2	2	2	2	2	2	2	2	2	2	1	1	1	1	1	2	2	1	1	1
456	"r456"	2015-07-11	19	9	2	1	1	3	1	4	1	7	1	1	1	1	2	2	1	1	2	2	2	2	2	1	2	2	2	1	2	2	2	2	1	2	2	2	2	2	#NULL!	1	1	1	1	2	1	1	1
457	"r457"	2015-07-11	19	5	1	1	1	3	2	6	1	7	2	2	2	2	2	1	1	2	2	1	1	2	1	2	2	2	1	2	2	2	2	2	2	2	1	2	2	1	2	1	1	1	1	1	2	#NULL!	1
458	"r458"	2015-07-11	19	3.3	2	1	1	4	3	7	1	7	2	2	4	1	2	2	1	1	2	2	2	2	2	1	2	2	2	2	2	2	2	2	2	2	2	2	2	1	2	1	1	2	#NULL!	1	1	1	1
459	"r459"	2015-07-11	19	33	1	2	1	4	2	6	5	4	2	1	2	2	2	2	1	1	2	2	1	1	2	1	2	2	2	1	2	2	2	2	1	2	2	2	2	1	1	1	1	1	1	2	1	1	1
460	"r460"	2015-07-11	19	29	2	2	1	4	4	8	5	6	2	3	4	1	2	2	1	1	1	1	1	1	2	1	2	2	2	1	2	2	2	2	2	2	2	2	2	1	1	1	1	1	1	1	1	1	1
461	"r461"	2015-07-11	19	19	2	1	1	3	2	5	4	3	2	1	4	1	2	2	1	1	2	2	2	2	2	1	2	2	2	1	2	2	2	2	1	2	2	2	2	1	1	1	1	1	1	1	1	1	1
462	"r462"	2015-07-11	19	7	1	1	1	2	3	5	2	5	1	1	2	2	2	2	1	1	2	2	2	2	2	2	2	2	2	1	2	2	2	2	2	2	2	2	2	1	2	1	1	1	1	1	1	1	2
463	"r463"	2015-07-11	19	4	1	1	1	2	2	4	1	7	2	2	2	2	2	1	1	2	2	1	1	2	1	2	2	2	1	2	2	2	2	2	2	2	1	2	2	2	#NULL!	1	1	2	#NULL!	1	1	1	1
464	"r464"	2015-07-11	19	1.6	1	1	1	3	6	9	1	7	2	1	1	2	2	2	1	1	2	2	2	2	2	2	2	2	2	1	2	2	2	2	2	2	2	2	2	1	1	1	1	1	1	1	1	1	1
465	"r465"	2015-07-11	19	45	1	2	1	5	3	8	5	2	2	2	2	1	2	2	1	1	2	2	1	1	2	1	2	2	2	1	2	2	2	2	1	2	2	2	2	1	1	1	1	1	1	1	1	1	1
466	"r466"	2015-07-11	19	36	2	2	1	2	5	7	5	6	1	3	1	1	2	2	1	1	2	2	1	1	2	2	2	2	1	1	2	2	2	2	1	2	2	2	2	1	1	1	2	1	2	2	1	1	1
467	"r467"	2015-07-11	19	11	1	1	1	3	2	5	2	5	1	1	2	1	2	2	1	1	2	2	1	2	2	2	2	2	2	1	2	2	2	2	2	2	2	2	2	1	2	1	1	1	2	1	1	1	1
468	"r468"	2015-07-11	19	9	1	1	1	3	2	5	2	5	2	3	4	2	2	2	1	1	2	2	2	2	2	2	2	2	2	1	2	2	2	2	2	2	2	2	2	2	#NULL!	1	1	1	1	2	1	1	1
469	"r469"	2015-07-11	19	22	2	1	1	2	1	3	4	4	1	1	2	2	2	2	1	1	2	2	1	1	2	1	2	2	2	1	2	2	2	2	2	2	2	1	2	1	1	1	1	1	1	1	1	1	1
470	"r470"	2015-07-11	19	7	1	1	1	4	1	5	2	5	2	2	3	1	2	2	1	1	2	2	2	2	2	1	2	2	2	2	2	2	2	2	2	2	2	2	2	1	1	1	1	1	1	1	2	#NULL!	1
471	"r471"	2015-07-11	19	1.4	1	1	1	1	1	2	1	7	2	2	3	2	2	2	1	1	2	2	1	1	2	1	2	2	2	1	2	2	2	2	1	2	2	2	2	1	1	1	1	1	1	1	1	1	1
472	"r472"	2015-07-12	19	30	1	2	1	4	3	7	5	1	1	1	1	2	2	2	1	1	2	2	1	1	2	1	2	2	2	1	2	2	2	2	2	2	2	1	2	1	1	1	1	2	#NULL!	1	1	1	1
473	"r473"	2015-07-12	19	29	2	2	1	3	2	5	5	4	1	1	2	1	2	2	1	1	2	2	1	1	2	2	2	2	2	1	2	2	2	2	2	2	2	2	2	1	1	1	1	1	1	1	1	1	1
474	"r474"	2015-07-12	19	7	1	1	1	3	3	6	2	5	1	1	2	1	2	1	1	1	2	2	1	1	2	1	2	2	2	1	2	2	2	1	2	2	2	2	2	1	2	1	1	1	2	2	1	1	1
475	"r475"	2015-07-12	19	2	2	1	1	2	1	3	1	7	1	1	3	1	2	2	1	1	2	2	1	1	2	1	2	2	2	1	2	2	2	2	2	2	2	1	2	1	1	1	1	2	#NULL!	1	2	#NULL!	1
476	"r476"	2015-07-12	19	4.5	1	1	1	1	1	2	1	7	2	2	2	2	2	2	1	1	1	2	1	1	2	2	2	2	2	1	2	2	2	2	2	2	2	2	2	2	#NULL!	2	#NULL!	1	1	2	1	1	1
477	"r477"	2015-07-12	19	56	1	2	1	3	5	8	1	1	1	1	1	1	2	2	1	1	2	2	1	2	2	2	2	2	2	1	2	2	2	2	2	2	2	2	2	1	1	1	1	1	1	2	1	1	1
478	"r478"	2015-07-12	19	42	2	2	1	2	3	5	5	6	2	2	2	2	2	2	1	1	2	2	1	1	2	1	2	2	2	1	2	2	2	2	1	2	2	2	2	1	1	1	1	1	2	1	1	1	1
479	"r479"	2015-07-12	19	10	2	1	1	3	2	5	2	5	1	1	1	2	2	2	1	1	2	2	1	1	2	1	2	2	2	1	2	2	2	2	2	2	2	1	2	2	#NULL!	1	1	2	#NULL!	1	1	1	1
480	"r480"	2015-07-12	19	19	1	1	1	3	1	4	4	3	2	2	2	1	2	2	1	1	2	2	1	1	2	2	2	2	2	1	2	2	2	2	2	2	2	2	2	2	#NULL!	2	#NULL!	1	1	2	2	#NULL!	1
481	"r481"	2015-07-12	19	16	2	1	1	4	3	7	3	3	1	1	4	1	2	1	1	1	2	2	1	1	2	1	2	2	2	1	2	2	2	1	2	2	2	2	2	1	1	1	1	1	1	1	1	1	1
482	"r482"	2015-07-12	19	6	1	1	1	5	1	6	1	7	2	2	1	2	2	2	1	1	2	2	1	1	2	1	2	2	2	1	2	2	2	2	2	2	2	1	2	1	1	1	1	2	#NULL!	1	1	1	1
483	"r483"	2015-07-12	19	11.7	2	1	1	2	1	3	2	5	2	1	2	1	2	2	1	1	2	2	2	2	2	2	2	2	2	1	2	2	2	2	2	2	2	2	2	1	1	1	1	1	1	1	1	1	1
484	"r484"	2015-07-12	19	40	1	2	1	2	3	5	5	2	2	2	2	1	2	2	1	1	1	2	1	1	2	2	2	2	2	1	2	2	2	2	1	2	2	2	2	1	1	1	1	1	2	2	1	1	1
485	"r485"	2015-07-12	19	13	2	1	1	3	2	5	3	5	2	1	1	1	2	2	1	1	2	2	2	2	2	2	2	2	2	1	2	2	2	2	1	2	2	2	2	1	1	1	1	1	1	1	1	1	1
486	"r486"	2015-07-12	19	29	2	2	1	1	1	2	4	4	2	3	2	1	2	2	1	1	2	2	1	1	2	2	2	2	1	1	2	2	2	2	1	2	2	2	2	1	2	1	1	1	2	1	1	1	1
487	"r487"	2015-07-12	19	3	1	1	1	2	2	4	1	7	1	2	1	1	2	2	1	1	2	2	1	2	2	2	2	2	2	1	2	2	2	2	2	2	2	2	2	1	1	2	#NULL!	2	#NULL!	2	1	1	2
488	"r488"	2015-07-12	19	1.1	2	1	1	2	1	3	1	7	1	3	2	2	2	2	1	1	1	2	1	1	2	2	2	2	2	1	2	2	2	2	2	2	2	2	2	1	1	1	1	1	1	1	1	1	1
489	"r489"	2015-07-12	19	46	1	2	1	3	2	5	1	4	2	1	2	1	2	2	1	1	2	2	1	2	2	1	2	2	2	1	2	2	2	2	2	2	2	2	2	1	1	1	1	1	1	1	1	1	1
490	"r490"	2015-07-13	19	31	2	2	1	3	3	6	5	6	1	2	4	1	2	2	1	1	2	2	1	1	2	2	2	2	1	1	2	2	2	2	1	2	2	2	2	1	1	1	1	1	2	1	1	1	1
491	"r491"	2015-07-13	19	11	1	1	1	2	1	3	2	5	1	1	2	1	2	2	1	1	2	2	1	2	2	2	2	2	2	1	2	2	2	2	2	2	2	2	2	1	2	1	1	1	1	1	1	1	1
492	"r492"	2015-07-13	19	19	1	1	1	3	2	5	4	3	1	1	1	2	2	2	1	1	2	2	1	1	2	1	2	2	2	1	2	2	2	2	2	2	2	1	2	1	1	1	1	1	1	1	1	1	1
493	"r493"	2015-07-13	19	3	2	1	1	1	6	7	1	7	2	2	3	1	2	2	1	1	1	2	1	1	2	2	2	2	2	1	2	2	2	2	2	2	2	2	2	2	#NULL!	1	1	1	1	1	1	1	1
494	"r494"	2015-07-13	19	7	2	1	1	2	3	5	2	5	1	2	3	1	2	2	1	1	2	2	2	2	2	1	2	2	2	1	2	2	2	2	1	2	2	2	2	1	1	1	1	1	2	2	1	1	1
495	"r495"	2015-07-13	19	51	1	4	1	4	5	9	4	4	1	1	2	1	2	2	1	1	2	2	1	2	2	2	2	2	2	1	2	2	2	2	2	1	2	2	2	1	1	1	1	1	1	1	1	1	1
496	"r496"	2015-07-13	19	42	2	2	1	3	3	6	4	6	1	3	3	1	2	2	1	1	2	2	2	2	2	2	2	2	2	1	2	2	2	2	2	2	2	2	2	1	1	1	1	1	1	1	1	1	1
497	"r497"	2015-07-13	19	18	2	1	1	6	5	11	3	3	2	1	2	2	2	2	1	1	2	2	2	2	2	2	2	2	2	1	2	2	2	2	2	2	2	2	2	1	2	1	1	1	2	1	1	1	1
498	"r498"	2015-07-13	19	16	1	1	1	3	2	5	3	3	1	1	1	2	2	2	1	1	2	2	1	1	2	1	2	2	2	1	2	2	2	2	2	2	2	1	2	1	1	1	1	1	1	1	1	1	1
499	"r499"	2015-07-13	19	10	1	1	1	1	6	7	2	5	2	2	1	1	2	2	1	1	2	2	1	1	2	2	2	2	1	1	2	2	2	2	1	2	2	2	2	2	#NULL!	1	1	1	1	1	1	1	1
500	"r500"	2015-07-13	19	4	2	1	1	5	5	10	1	7	2	2	1	1	2	2	1	1	2	2	1	2	2	2	2	2	2	1	2	2	2	2	2	2	2	2	2	2	#NULL!	2	#NULL!	2	#NULL!	2	1	1	1
501	"r501"	2015-07-13	19	35	2	2	1	3	1	4	5	6	2	3	1	2	2	2	1	1	2	2	1	1	2	1	2	2	2	1	2	2	2	2	2	2	2	1	2	1	1	1	1	1	1	2	1	1	1
502	"r502"	2015-07-13	19	10	1	1	1	3	1	4	2	5	1	1	3	1	2	2	1	1	1	2	1	1	2	2	2	2	2	1	2	2	2	2	2	2	2	2	2	1	1	1	1	1	1	1	1	1	1
503	"r503"	2015-07-13	19	35	2	2	1	1	1	2	3	6	1	1	1	2	2	2	1	1	2	2	1	1	2	1	2	2	2	1	2	2	2	2	2	2	2	1	2	1	2	2	#NULL!	1	1	1	1	1	1
504	"r504"	2015-07-13	19	24	1	2	1	4	2	6	4	2	2	2	1	2	2	2	1	1	2	2	2	2	2	2	2	2	2	1	2	2	2	2	2	2	2	2	2	1	1	1	1	1	1	2	1	1	2
505	"r505"	2015-07-13	19	22	2	2	1	3	3	6	3	6	1	1	3	1	2	2	1	1	2	2	1	1	2	1	2	2	2	1	2	2	2	2	1	2	2	2	2	1	1	1	1	1	1	1	1	1	1
506	"r506"	2015-07-13	19	14	1	1	1	2	5	7	2	5	1	2	2	1	2	2	1	1	1	2	1	1	2	2	2	2	2	1	2	2	2	2	2	2	2	2	2	1	1	1	1	1	2	2	1	1	1
507	"r507"	2015-07-13	19	29	2	2	1	4	5	9	3	4	2	2	4	1	2	2	1	1	2	2	1	1	2	1	2	2	2	1	2	2	2	2	2	2	2	1	2	1	2	1	1	2	#NULL!	2	1	1	1
[truncated: 110 more columns]
